# Supplementary material for: Phylodynamics and evolutionary epidemiology of African swine fever p72-CVR genes in Eurasia and Africa
Source: PLoS One. 2018 Feb 28;13(2):e0192565. doi: 10.1371/journal.pone.0192565 (PMC5831051; doi:10.1371/journal.pone.0192565)
Supplement: S1 File — (ZIP) [file pone.0192565.s008.zip]

Archive with 7 entries (6 files):
- ASF_CVR_VP72_SG_UCLN1.xml
- __MACOSX/
- __MACOSX/._ASF_CVR_VP72_SG_UCLN1.xml
- ASF_Host_EG_UCED_Asym2.xml
- __MACOSX/._ASF_Host_EG_UCED_Asym2.xml
- ASF_CVR_VP72_Exp_UCED1.xml
- __MACOSX/._ASF_CVR_VP72_Exp_UCED1.xml
