# Supplementary material for: Phylodynamics and evolutionary epidemiology of African swine fever p72-CVR genes in Eurasia and Africa
Source: PLoS One. 2018 Feb 28;13(2):e0192565. doi: 10.1371/journal.pone.0192565 (PMC5831051; doi:10.1371/journal.pone.0192565)
Supplement: S1 File — (ZIP) [file pone.0192565.s008.zip › ASF_Host_EG_UCED_Asym2.xml]

<?xml version="1.0" standalone="yes"?>

<!-- Generated by BEAUTi v1.8.4                                              -->
<!--       by Alexei J. Drummond, Andrew Rambaut and Marc A. Suchard         -->
<!--       Department of Computer Science, University of Auckland and        -->
<!--       Institute of Evolutionary Biology, University of Edinburgh        -->
<!--       David Geffen School of Medicine, University of California, Los Angeles-->
<!--       http://beast.bio.ed.ac.uk/                                        -->
<beast>

	<!-- The list of taxa to be analysed (can also include dates/ages).          -->
	<!-- ntax=96                                                                 -->
	<taxa id="taxa">
		<taxon id="1_Pig_Portugal_1960.90">
			<date value="1960.9" direction="forwards" units="years"/>
			<attr name="Host">
				Pig
			</attr>
		</taxon>
		<taxon id="97_Pig_Italy_2004.179">
			<date value="2004.179" direction="forwards" units="years"/>
			<attr name="Host">
				Pig
			</attr>
		</taxon>
		<taxon id="182_Pig_Italy_2008.179">
			<date value="2008.179" direction="forwards" units="years"/>
			<attr name="Host">
				Pig
			</attr>
		</taxon>
		<taxon id="226_Pig_Italy_2009.179">
			<date value="2009.179" direction="forwards" units="years"/>
			<attr name="Host">
				Pig
			</attr>
		</taxon>
		<taxon id="104_Pig_Italy_2004.179">
			<date value="2004.179" direction="forwards" units="years"/>
			<attr name="Host">
				Pig
			</attr>
		</taxon>
		<taxon id="227_Pig_Italy_2009.179">
			<date value="2009.179" direction="forwards" units="years"/>
			<attr name="Host">
				Pig
			</attr>
		</taxon>
		<taxon id="19_Pig_Italy_1978.179">
			<date value="1978.179" direction="forwards" units="years"/>
			<attr name="Host">
				Pig
			</attr>
		</taxon>
		<taxon id="181_Pig_Italy_2008.179">
			<date value="2008.179" direction="forwards" units="years"/>
			<attr name="Host">
				Pig
			</attr>
		</taxon>
		<taxon id="96_Pig_Italy_2004.179">
			<date value="2004.179" direction="forwards" units="years"/>
			<attr name="Host">
				Pig
			</attr>
		</taxon>
		<taxon id="101_Pig_Italy_2004.179">
			<date value="2004.179" direction="forwards" units="years"/>
			<attr name="Host">
				Pig
			</attr>
		</taxon>
		<taxon id="180_Pig_Italy_2008.179">
			<date value="2008.179" direction="forwards" units="years"/>
			<attr name="Host">
				Pig
			</attr>
		</taxon>
		<taxon id="88_Pig_Italy_2002.179">
			<date value="2002.179" direction="forwards" units="years"/>
			<attr name="Host">
				Pig
			</attr>
		</taxon>
		<taxon id="102_Pig_Italy_2004.179">
			<date value="2004.179" direction="forwards" units="years"/>
			<attr name="Host">
				Pig
			</attr>
		</taxon>
		<taxon id="103_Pig_Italy_2004.179">
			<date value="2004.179" direction="forwards" units="years"/>
			<attr name="Host">
				Pig
			</attr>
		</taxon>
		<taxon id="105_Pig_Italy_2004.179">
			<date value="2004.179" direction="forwards" units="years"/>
			<attr name="Host">
				Pig
			</attr>
		</taxon>
		<taxon id="89_Pig_Italy_2002.179">
			<date value="2002.179" direction="forwards" units="years"/>
			<attr name="Host">
				Pig
			</attr>
		</taxon>
		<taxon id="70_Pig_Italy_1997.179">
			<date value="1997.179" direction="forwards" units="years"/>
			<attr name="Host">
				Pig
			</attr>
		</taxon>
		<taxon id="27_Pig_Burundi_1984.179">
			<date value="1984.179" direction="forwards" units="years"/>
			<attr name="Host">
				Pig
			</attr>
		</taxon>
		<taxon id="28_Pig_Burundi_1984.179">
			<date value="1984.179" direction="forwards" units="years"/>
			<attr name="Host">
				Pig
			</attr>
		</taxon>
		<taxon id="183_Boar_Kenya_2008.179">
			<date value="2008.179" direction="forwards" units="years"/>
			<attr name="Host">
				Boar
			</attr>
		</taxon>
		<taxon id="278_Pig_Uganda_2012.86">
			<date value="2012.86" direction="forwards" units="years"/>
			<attr name="Host">
				Pig
			</attr>
		</taxon>
		<taxon id="149_Boar_Kenya_2006.329">
			<date value="2006.329" direction="forwards" units="years"/>
			<attr name="Host">
				Boar
			</attr>
		</taxon>
		<taxon id="147_Pig_Kenya_2006.282">
			<date value="2006.282" direction="forwards" units="years"/>
			<attr name="Host">
				Pig
			</attr>
		</taxon>
		<taxon id="294_Pig_Uganda_2013.37">
			<date value="2013.37" direction="forwards" units="years"/>
			<attr name="Host">
				Pig
			</attr>
		</taxon>
		<taxon id="282_Pig_Uganda_2012.151">
			<date value="2012.151" direction="forwards" units="years"/>
			<attr name="Host">
				Pig
			</attr>
		</taxon>
		<taxon id="293_Pig_Uganda_2012.323">
			<date value="2012.323" direction="forwards" units="years"/>
			<attr name="Host">
				Pig
			</attr>
		</taxon>
		<taxon id="257_Pig_Uganda_2010.290">
			<date value="2010.29" direction="forwards" units="years"/>
			<attr name="Host">
				Pig
			</attr>
		</taxon>
		<taxon id="94_Pig_Uganda_2003.125">
			<date value="2003.125" direction="forwards" units="years"/>
			<attr name="Host">
				Pig
			</attr>
		</taxon>
		<taxon id="95_Pig_Uganda_2003.125">
			<date value="2003.125" direction="forwards" units="years"/>
			<attr name="Host">
				Pig
			</attr>
		</taxon>
		<taxon id="254_Pig_Uganda_2010.213">
			<date value="2010.213" direction="forwards" units="years"/>
			<attr name="Host">
				Pig
			</attr>
		</taxon>
		<taxon id="90_Pig_Uganda_2003.124">
			<date value="2003.124" direction="forwards" units="years"/>
			<attr name="Host">
				Pig
			</attr>
		</taxon>
		<taxon id="288_Pig_Uganda_2012.247">
			<date value="2012.247" direction="forwards" units="years"/>
			<attr name="Host">
				Pig
			</attr>
		</taxon>
		<taxon id="119_Tick_Kenya_2005.180">
			<date value="2005.18" direction="forwards" units="years"/>
			<attr name="Host">
				Tick
			</attr>
		</taxon>
		<taxon id="221_Tick_Kenya_2009.61">
			<date value="2009.61" direction="forwards" units="years"/>
			<attr name="Host">
				Tick
			</attr>
		</taxon>
		<taxon id="248_Tick_Uganda_2010.179">
			<date value="2010.179" direction="forwards" units="years"/>
			<attr name="Host">
				Tick
			</attr>
		</taxon>
		<taxon id="117_Tick_Kenya_2005.180">
			<date value="2005.18" direction="forwards" units="years"/>
			<attr name="Host">
				Tick
			</attr>
		</taxon>
		<taxon id="120_Tick_Kenya_2005.180">
			<date value="2005.18" direction="forwards" units="years"/>
			<attr name="Host">
				Tick
			</attr>
		</taxon>
		<taxon id="118_Tick_Kenya_2005.180">
			<date value="2005.18" direction="forwards" units="years"/>
			<attr name="Host">
				Tick
			</attr>
		</taxon>
		<taxon id="126_Tick_Kenya_2005.180">
			<date value="2005.18" direction="forwards" units="years"/>
			<attr name="Host">
				Tick
			</attr>
		</taxon>
		<taxon id="59_Pig_Mozambique_1994.179">
			<date value="1994.179" direction="forwards" units="years"/>
			<attr name="Host">
				Pig
			</attr>
		</taxon>
		<taxon id="6_Boar_Malawi_1962.179">
			<date value="1962.179" direction="forwards" units="years"/>
			<attr name="Host">
				Boar
			</attr>
		</taxon>
		<taxon id="9_Pig_Mozambique_1964.179">
			<date value="1964.179" direction="forwards" units="years"/>
			<attr name="Host">
				Pig
			</attr>
		</taxon>
		<taxon id="10_Pig_Mozambique_1964.179">
			<date value="1964.179" direction="forwards" units="years"/>
			<attr name="Host">
				Pig
			</attr>
		</taxon>
		<taxon id="87_Pig_Nigeria_2001.150">
			<date value="2001.15" direction="forwards" units="years"/>
			<attr name="Host">
				Pig
			</attr>
		</taxon>
		<taxon id="158_Pig_Italy_2007.179">
			<date value="2007.179" direction="forwards" units="years"/>
			<attr name="Host">
				Pig
			</attr>
		</taxon>
		<taxon id="588_Boar_Estonia_2015.196">
			<date value="2015.196" direction="forwards" units="years"/>
			<attr name="Host">
				Boar
			</attr>
		</taxon>
		<taxon id="162_Boar_Georgia_2007.179">
			<date value="2007.179" direction="forwards" units="years"/>
			<attr name="Host">
				Boar
			</attr>
		</taxon>
		<taxon id="163_Boar_Georgia_2007.183">
			<date value="2007.183" direction="forwards" units="years"/>
			<attr name="Host">
				Boar
			</attr>
		</taxon>
		<taxon id="145_Pig_Nigeria_2006.179">
			<date value="2006.179" direction="forwards" units="years"/>
			<attr name="Host">
				Pig
			</attr>
		</taxon>
		<taxon id="114_Pig_Ghana_2005.179">
			<date value="2005.179" direction="forwards" units="years"/>
			<attr name="Host">
				Pig
			</attr>
		</taxon>
		<taxon id="98_Pig_Italy_2004.179">
			<date value="2004.179" direction="forwards" units="years"/>
			<attr name="Host">
				Pig
			</attr>
		</taxon>
		<taxon id="225_Pig_Italy_2009.179">
			<date value="2009.179" direction="forwards" units="years"/>
			<attr name="Host">
				Pig
			</attr>
		</taxon>
		<taxon id="161_Boar_Italy_2007.179">
			<date value="2007.179" direction="forwards" units="years"/>
			<attr name="Host">
				Boar
			</attr>
		</taxon>
		<taxon id="71_Pig_Italy_1997.179">
			<date value="1997.179" direction="forwards" units="years"/>
			<attr name="Host">
				Pig
			</attr>
		</taxon>
		<taxon id="99_Pig_Italy_2004.179">
			<date value="2004.179" direction="forwards" units="years"/>
			<attr name="Host">
				Pig
			</attr>
		</taxon>
		<taxon id="159_Boar_Italy_2007.179">
			<date value="2007.179" direction="forwards" units="years"/>
			<attr name="Host">
				Boar
			</attr>
		</taxon>
		<taxon id="13_Pig_Portugal_1968.179">
			<date value="1968.179" direction="forwards" units="years"/>
			<attr name="Host">
				Pig
			</attr>
		</taxon>
		<taxon id="66_Pig_CoteIvoire_1996.179">
			<date value="1996.179" direction="forwards" units="years"/>
			<attr name="Host">
				Pig
			</attr>
		</taxon>
		<taxon id="63_Pig_CoteIvoire_1996.120">
			<date value="1996.12" direction="forwards" units="years"/>
			<attr name="Host">
				Pig
			</attr>
		</taxon>
		<taxon id="67_Pig_CoteIvoire_1996.179">
			<date value="1996.179" direction="forwards" units="years"/>
			<attr name="Host">
				Pig
			</attr>
		</taxon>
		<taxon id="73_Pig_CapeVerde_1997.179">
			<date value="1997.179" direction="forwards" units="years"/>
			<attr name="Host">
				Pig
			</attr>
		</taxon>
		<taxon id="4_Pig_Spain_1961.179">
			<date value="1961.179" direction="forwards" units="years"/>
			<attr name="Host">
				Pig
			</attr>
		</taxon>
		<taxon id="3_Pig_Spain_1961.179">
			<date value="1961.179" direction="forwards" units="years"/>
			<attr name="Host">
				Pig
			</attr>
		</taxon>
		<taxon id="41_Tick_Portugal_1988.179">
			<date value="1988.179" direction="forwards" units="years"/>
			<attr name="Host">
				Tick
			</attr>
		</taxon>
		<taxon id="35_Pig_Portugal_1986.179">
			<date value="1986.179" direction="forwards" units="years"/>
			<attr name="Host">
				Pig
			</attr>
		</taxon>
		<taxon id="86_Pig_Italy_1998.179">
			<date value="1998.179" direction="forwards" units="years"/>
			<attr name="Host">
				Pig
			</attr>
		</taxon>
		<taxon id="245_Pig_Cameroon_2010.60">
			<date value="2010.6" direction="forwards" units="years"/>
			<attr name="Host">
				Pig
			</attr>
		</taxon>
		<taxon id="246_Pig_Cameroon_2010.62">
			<date value="2010.62" direction="forwards" units="years"/>
			<attr name="Host">
				Pig
			</attr>
		</taxon>
		<taxon id="224_Pig_Benin_2009.120">
			<date value="2009.12" direction="forwards" units="years"/>
			<attr name="Host">
				Pig
			</attr>
		</taxon>
		<taxon id="213_Pig_BurkinaFaso_2009.60">
			<date value="2009.6" direction="forwards" units="years"/>
			<attr name="Host">
				Pig
			</attr>
		</taxon>
		<taxon id="155_Pig_BurkinaFaso_2007.108">
			<date value="2007.108" direction="forwards" units="years"/>
			<attr name="Host">
				Pig
			</attr>
		</taxon>
		<taxon id="11_Pig_Congo_1967.179">
			<date value="1967.179" direction="forwards" units="years"/>
			<attr name="Host">
				Pig
			</attr>
		</taxon>
		<taxon id="237_Pig_Congo_2009.227">
			<date value="2009.227" direction="forwards" units="years"/>
			<attr name="Host">
				Pig
			</attr>
		</taxon>
		<taxon id="211_Pig_Benin_2009.33">
			<date value="2009.33" direction="forwards" units="years"/>
			<attr name="Host">
				Pig
			</attr>
		</taxon>
		<taxon id="154_Pig_BurkinaFaso_2007.108">
			<date value="2007.108" direction="forwards" units="years"/>
			<attr name="Host">
				Pig
			</attr>
		</taxon>
		<taxon id="253_Pig_BurkinaFaso_2010.180">
			<date value="2010.18" direction="forwards" units="years"/>
			<attr name="Host">
				Pig
			</attr>
		</taxon>
		<taxon id="65_Pig_Togo_1996.179">
			<date value="1996.179" direction="forwards" units="years"/>
			<attr name="Host">
				Pig
			</attr>
		</taxon>
		<taxon id="188_Pig_Nigeria_2008.179">
			<date value="2008.179" direction="forwards" units="years"/>
			<attr name="Host">
				Pig
			</attr>
		</taxon>
		<taxon id="144_Pig_Nigeria_2006.179">
			<date value="2006.179" direction="forwards" units="years"/>
			<attr name="Host">
				Pig
			</attr>
		</taxon>
		<taxon id="146_Pig_Nigeria_2006.179">
			<date value="2006.179" direction="forwards" units="years"/>
			<attr name="Host">
				Pig
			</attr>
		</taxon>
		<taxon id="194_Pig_Nigeria_2008.179">
			<date value="2008.179" direction="forwards" units="years"/>
			<attr name="Host">
				Pig
			</attr>
		</taxon>
		<taxon id="240_Pig_Togo_2009.257">
			<date value="2009.257" direction="forwards" units="years"/>
			<attr name="Host">
				Pig
			</attr>
		</taxon>
		<taxon id="209_Pig_Ghana_2008.220">
			<date value="2008.22" direction="forwards" units="years"/>
			<attr name="Host">
				Pig
			</attr>
		</taxon>
		<taxon id="173_Pig_Ghana_2007.292">
			<date value="2007.292" direction="forwards" units="years"/>
			<attr name="Host">
				Pig
			</attr>
		</taxon>
		<taxon id="250_Pig_BurkinaFaso_2010.180">
			<date value="2010.18" direction="forwards" units="years"/>
			<attr name="Host">
				Pig
			</attr>
		</taxon>
		<taxon id="249_Pig_BurkinaFaso_2010.180">
			<date value="2010.18" direction="forwards" units="years"/>
			<attr name="Host">
				Pig
			</attr>
		</taxon>
		<taxon id="174_Pig_Ghana_2007.306">
			<date value="2007.306" direction="forwards" units="years"/>
			<attr name="Host">
				Pig
			</attr>
		</taxon>
		<taxon id="229_Pig_BurkinaFaso_2009.210">
			<date value="2009.21" direction="forwards" units="years"/>
			<attr name="Host">
				Pig
			</attr>
		</taxon>
		<taxon id="198_Pig_Nigeria_2008.179">
			<date value="2008.179" direction="forwards" units="years"/>
			<attr name="Host">
				Pig
			</attr>
		</taxon>
		<taxon id="178_Pig_Tanzania_2008.30">
			<date value="2008.3" direction="forwards" units="years"/>
			<attr name="Host">
				Pig
			</attr>
		</taxon>
		<taxon id="179_Pig_Tanzania_2008.30">
			<date value="2008.3" direction="forwards" units="years"/>
			<attr name="Host">
				Pig
			</attr>
		</taxon>
		<taxon id="26_Tick_Malawi_1983.179">
			<date value="1983.179" direction="forwards" units="years"/>
			<attr name="Host">
				Tick
			</attr>
		</taxon>
		<taxon id="34_Pig_Malawi_1986.179">
			<date value="1986.179" direction="forwards" units="years"/>
			<attr name="Host">
				Pig
			</attr>
		</taxon>
		<taxon id="48_Pig_Malawi_1990.179">
			<date value="1990.179" direction="forwards" units="years"/>
			<attr name="Host">
				Pig
			</attr>
		</taxon>
		<taxon id="85_Pig_Mozambique_1998.179">
			<date value="1998.179" direction="forwards" units="years"/>
			<attr name="Host">
				Pig
			</attr>
		</taxon>
		<taxon id="21_Pig_Malawi_1978.179">
			<date value="1978.179" direction="forwards" units="years"/>
			<attr name="Host">
				Pig
			</attr>
		</taxon>
	</taxa>

	<!-- The sequence alignment (each sequence refers to a taxon above).         -->
	<!-- ntax=96 nchar=640                                                       -->
	<alignment id="alignment" dataType="nucleotide">
		<sequence>
			<taxon idref="1_Pig_Portugal_1960.90"/>
			ATGCAACATGCAAAGCAAACCTATTCTTACCGATGAAAATGATACGC-----AGCGAACGTGCAGCCATACCA-------------------ACCCGA----AATTCCT----TTCACAACATGAGAACTCTCACAATATCCAAACAGCAGGTAAA-------CAAGATATTACTCCTATTACACGTAATCATTACAGCTGTAATGGACCTCAAACCCCTAAGCCCCCTCTTGCGATGCTGCGCTTTTGGTTTAACG--------AGAACGTGAACCTTGCTATTCCCTCG--GTATCCA-------------TTCCCTTCG--------------GCGAGCGCTTTATCACCATA---AAGCTTGCAAAAGGATTTGGATGAATTTGTAAAGCACTTGTGCAGATACCAATGTAGACACCTGTGCCACTTGTGCAAGGTGAGCACTGTGCAACAGCAAGCACTTGTGCAGTAATGAGACACCTGTGCAAGCACTTGTGCAGATACCAATGTAGACACCTTGCAAGCTTGTGCAGATACCAATGTAGACACCTGTGCAAGCACTTGTGCAGATATAAACACTTGTGCAAGCACAGATACCAATGTAGACAGTGCAAGCACTGCAAACTGTGCAAGCACAG
		</sequence>
		<sequence>
			<taxon idref="97_Pig_Italy_2004.179"/>
			ATGCAGCCTACCACGCAAGAGTGGCCTTTCTTATTTAGGTCCAGCTCCTCCCAGCACTTTTTTTCCCAGGGTGGATTGCAGGTGCGGGTCCTATGCGATCACATTACCTATTATTAAAAACATGTAACTGCTCATGGTATCAATCTTATCGATAAGTTTCCATCAAAGTTCTGCAGCTCTTACATACCCCCACTACGGAGGCAATGCAATTAAAACCCCCGATGATCCGGGTGCGATGATGATCCTTTGCTTTGAAGCCACGGGAGGAATACCAACCCAGTGGTCATATTAACGTATCCAGAGCAAGAGAATTTTATATTAGTTGGGACACGGATTACGTGGGGTCTATCACTACGGCTGATCTTGTATCGGCATCTGCATTAACTTGTGATTCT-------CATTGCTATCGTTCTAATCTATCTTTCAAGAGAAAACTGGCCGCATTGAGACAATAAATCCTTATCAAGTAACCAGATACCTCTAAACCGGCTGGAGCGACTACA---------GCAATGCAGGCACGGGCAGACCGGCA-ACAAACAGACCAGCAACAAACAAACCAGTCACGGCCGCACCTGCGGCCGCTCATCCGACTGCAGTCA--------ACTGTCGGCTATACGCATAAAG
		</sequence>
		<sequence>
			<taxon idref="182_Pig_Italy_2008.179"/>
			ATGCAGCCTACCACGCAAGAGTGGCCTTTCTTATTTAGGTCCAGCTCCTCCCAGCACTTTTTTTCCCAGGGTGGATTGCAGGTGCGGGTCCTATGCGATCACATTACCTATTATTAAAAACATGTAACTGCTCATGGTATCAATCTTATCGATAAGTTTCCATCAAAGTTCTGCAGCTCTTACATACCCCCACTACGGAGGCAATGCAATTAAAACCCCCGATGATCCGGGTGCGATGATGATCCTTTGCTTTGAAGCCACGGGAGGAATACCAACCCAGTGGTCATATTAACGTATCCAGAGCAAGAGAATTTTATATTAGTTGGGACACGGATTACGTGGGGTCTATCACTACGGCTGATCTTGTATCGGCATCTGCATTAACTTGTAGGTCTTAACAGCCGACATTGTCTTGCGAAGCAGTCTTTCAAGAGAAAACTGGCCGCATTGCGACAATAAATCCTTATCAAGTAACCAGGTACCTCTAAACCGGCTGGAGCGACTACA---------GCAATGCAGGCACGGGCAGACCGGCA-ACAAACAGACCAGCAACAAACAAACCAGTCACGGCCGCACCTGCGGCCGCTCATCCGACTGCAGTCA--------ACTGTCGGCTATACGCATAAAG
		</sequence>
		<sequence>
			<taxon idref="226_Pig_Italy_2009.179"/>
			ATGCCCCTTACCACGCAGAGATAAGCTTTCGGATAGAGATACAGCTCTTCCAGACGCATGTTCATCTATATCGGATATTAGCCCCGTTACGTATCCGATCACATTACCTATTATTAAAAACATGTAACTGCTCATGGTATCAATCTTATCGATAAGTTTCCATCAAAGTTCTGCAGCTCTTACATACCCCCACTACGGAGGCAATGCAATTAAAACCCCCGATGATCCGGGTGCGATGATGATCCTTTGCTTTGAAGCCACGGGAGGWATACCAACCCAGTGGTCATATTAACGTATCCAGAGCAAGAGAATTTTATATTAGTTGGGACACGGATTACGTGGGGTCTATCACTACGGCTGATCTTGTATCGGCATCTGCATTAACTTGTAGGTCTTAGTCATTATTATCATCGTTCTAATCTATCTTTCAAGAGAAAACTGGCCCCATTAAGTCAATAAATCCTTATCAAACAACCAAGTACCTCTAAACCGGCTGGAGCGACTACA---------GCAATGCAGGCACGGGCAGACCGGCA-ACAAACAGACCAGCAACAAACAAACCAGTCACGGCCGCACCTGCGGCCGCTCATCCGACTGCAGTCA--------TCTGTCGGCTATACGCATAAAG
		</sequence>
		<sequence>
			<taxon idref="104_Pig_Italy_2004.179"/>
			ATGCAGCCTACCACGCAAGAGTAAGCTTTCGGGTAGAGATACAGCTCTTCCAGACGCATGTTCATCTATATCGGATATTAGCCCCGTTACGTATCCGATCACATTACCTATTATTAAAAACATGTAACTGCTCATGGTATCAATCTTATCGATAAGTTTCCATCAAAGTTCTGCAGCTCTTACATACCCCCACTACGGAGGCAATGCAATTAAAACCCCCGATGATCCGGGTGCGATGATGATCCTTTGCTTTGAAGCCACGGGAGGAATACCAACCCAGTGGTCATATTAACGTATCCAGAGCAAGAGAATTTTATATTAGTTGGGACACTGTTTACGTGGGGGCTATCACTACGGGTGATCTTGAAAAAGCATCTGCATTAACTTGTAGGTCTTAGTCATTATTATCATCGTTCTAATCTATCTTTCAAGAGAAAACTGGCCGCATTGAGACAATAAATCCTTATCAAGTAACCAGGTACCTCTAAACCGGCTGGAGCGACTACA---------GCAATGCAGGCACGGGCAGACCGGCA-ACAAACAGACCAGCAACAAACAAACCAGTCACGGCCGCACCTGCGGCCGCTCATCCGACTGCAGTCA--------ACTGTCGGCTATACGCATAAAG
		</sequence>
		<sequence>
			<taxon idref="227_Pig_Italy_2009.179"/>
			ATGCAGCCTACCACGCAGAGATAAGCTTTCGGATAGAGATACAGCTCTTCCAGACGCATGTTCATCTATATCGGATATTAGCCCCGTTACGTATCCGATCACATTACCTATTATTAAAAACATGTAACTGCTCATGGTATCAATCTTATCGATAAGTTTCCATCAAAGTTCTGCAGCTCTTACATACCCCCACTACGGAGGCAATGCAATTAAAACCCCCGATGATCCGGGTGCGATGATGATCCTTTGCTTTGAAGCCACGGGAGGAATACCAACCCAGTGGTCATATTAACGTATCCAGAGCAAGAGAATTTTATATTAGTTGGGACACGGATTACGTGGG-------------GCTGATCTTGTATCGGCTGCT--ATTAACTAACAGGTCTTAGTCATTATTATCATCGTTCTAATCTATCTTTCAAGAGAAAACTGGCCGCATTGAGACAATAAATCCTTATCAAGTAACCAGGTACCTCTAAACCGGCTGGAGCGACTACA---------GCAATGCAGGCACGGGCAGACCGGCA-ACAAACAGACCAGCAACAAACAAACCAGTCACGGCCGCACCTGCGGCCGCTCATCCGACTGCAGTCA--------ACTGTCGGCTATACGCATAAAG
		</sequence>
		<sequence>
			<taxon idref="19_Pig_Italy_1978.179"/>
			---CAGCCTACCACGCAGAGATAAGCTTTCGGATAGAGATACAGCTCTTCCAGACGCATGTTCATCTATATCGGATATTAGCCCCGTTACGTATCCGATCACATTACCTATTATTAAAAACATGTAACTGCTCATGGTATCAATCTTATCGATAAGTTTCCATCAAAGTTCTGCAGCTCTTACATACCCCCACTACGGAGGCAATGCAATTAAAACCCCCGATGATCCGGGTGCGATGATGATCCTTTGCTTTGAAGCCACGGGAGGAATACCAACCCAGTGGTCATATTAACGTATCCAGAGCAAGAGAATTTTATATTAGTTGGGACACGGATTACGTGGGGTCTATCACTACGGCTGATCTTGTATCGGCATCTGCATTAACTTGTG---------CATTATTATCATCGTTCTAATCTATCT-TTCTCTTCAAG-TGGCCGCATTGAGAGTATAAATCCTTATCAAGTAACCAGGTACCTCTAAACCGGCTGGAGCGACTACA---------GCAATGCAGGCACGGGCAGACCGGCA-ACAAACAGACCAGCAACAAACAAACCAGTCACGGCCGCACCTGCGGCCGCTCATCCGACTGCAGTCA--------ACTGTCGGCTATACGCATAAAG
		</sequence>
		<sequence>
			<taxon idref="181_Pig_Italy_2008.179"/>
			ATGCAGCCTACCACGCAAGAGTAAGCTTTCGGATAGAGATACAGCTCTTCCAGACGCATGTTCATCTCTGTCGGATATTAGCCCCGTTACGTATCCGATCACATTACCTATTATTAAAAACATGTAACTGCTCATGGTATCAATCTTATCGATAAGTTTCCATCAAAGTTCTGCAGCTCTTACATACCCCCACTACGGAGGCAATGCAATTAAAACCCCCGATGATCCGGGTGCGATGATGATCCTTTGCTTTGAAGCCACGGGAGGAATACCAACCCAGTGGTCATATTAACGTATCCAGAGCAAGAGAATTTTATATTAGTTGGGACACGGATTACGTGGGGTCTATCACTACGGCTGATCTTGTATCGGCATCTGCATTAACTTGTAGGTCTTAGTCATTATTATCATCGTTCTAATCTATCTTTCAAGAGAAAACTGGCCGCATTGAGACAATAAATCCTTATCAAGTAACCAGGTACCTCTAAACCGGCTGGAGCGACTACA---------GCAATGCAGGCACGGGCAGACCGGCA-ACAAACAGACCAGCAACAAACAAACCAGTCACGGCCGCACCTGCGGCCGCTCATCCGACTGCAGTCA--------ACTGTCGGCTATACGCATAAAG
		</sequence>
		<sequence>
			<taxon idref="96_Pig_Italy_2004.179"/>
			ATGCAGCCTACCACGCAGAAATAAGCTTTCGGATAGAGATACAGCTCTTCCAGACGCATGTTCATCTATATCGGATATTAGCCCCGTTACGTATCCGATCACATTACCTATTATTAAAAACATGTAACTGCTCATGGTATCAATCTTATCGATAAGTTTCCATCAAAGTTCTGCAGCTCTTACATACCCCCACTACGGAGGCAATGCAATTAAAACCCCCGATGATCCGGGTGCGATGATGATCCTTTGCTTTGAAGCCACGGGAGGAATACCAACCCAGTGGTCATATTAACGTATCCAGAGCAAGAGAATTTTATATTAGTTGGGACACGGATTACGTGGGGTCTATCACTACGGCTGATCTTGTATCGGCATCTGCATTAACTTGTG---------CATTATTTTCATCGTTCTAATCTATCTTTCAAGAGAAAACTGGCCGCATTGAGACAATAAATCCTTATCAAGTAACCAGGTACCTCTAAACCGGCTGGAGCGACTACA---------GCAATGCAGGCACGGGCAGACCGGCA-ACAAACAGACCAGCAACAAACAAACCAGTCACGGCCGCACCTGCGGCCGCTCATCCGACTGCAGTCA--------ACTGTCGGCTATACGCATAAAG
		</sequence>
		<sequence>
			<taxon idref="101_Pig_Italy_2004.179"/>
			ATGCAGCCCACCACGCAGAGATAAGCTTTCGGATAGAGATACAGCTCTTCCAGACGCATGTTCATCTATATCGGATATTAGCCCCGTTACGTATCCGATCACATTACCTATTATTAAAAACATGTAACTGCTCATGGTATCAATCTTATCGATAAGTTTCCATCAAAGTTCTGCAGCTCTTACATACCCCCACTACGGAGGCAATGCAATTAAAACCCCCGATGATCCGGGTGCGATGATGATCCTTTGCTTTGAAGCCACGGGAGGAATACCAACCCAGTGGTCATATTAACGTATCCAGAGCAAGAGAATTTTATATTAGTTGGGACACGGATTACGTGGGGTCTATCACTACGGCTGATCTTGTATCGGCATCTGCATTAACTTGTGGGTCTTAACAGCCGACATTGTCTTGCGAAGCAGTCTTTCAAGAGATAACTGGCCGCATTGCGACAATAAATCCTTATCAAGTAACAAGGTACCTCTAAACCGGCTGGAGCGACTACA---------GCAATGCAGGCACGGGCAGACCGGCA-ACACACAGACCAGCAACAAACAAACCAGTCACGGCCGCACCTGCGGCCGCTCATCCGACTGCAGTCA--------ACTGTCGGCTATACGCATAAAG
		</sequence>
		<sequence>
			<taxon idref="180_Pig_Italy_2008.179"/>
			ATGCAGCCTACCACGCAAGAGTAAGCTTTCGGATAGAGATACAGCTCTTCCAGACGCATGTTCATCTATATCGGATATTAGCCCCGTTACGTATCCGATCACATTACCTATTATTAAAAACATGTAACTGCTCATGGTATCAATCTTATCGATAAGTTTCCATCAAAGTTCTGCAGCTCTTACATACCCCCACTACGGAGGCAAGGCAATTAAAACCCCCGATGATCCGGGTGCGATGATGATCCTTTGCTTTGAAGCCACGGGAGGAATACCAACCCAGTGGTCATATTAACGTATCCAGAGCAAGAGAATTTTATATTAGTTGGGACACGGATTACGTGGGGTCTATCACTACGGCTGATCTTGTATCGGCATCTGCATTAACTTGTAGGTCTTAACAGCCGACATTGTCTTGCGAAGCAGTCTTTCAAGAGAAAACTGGCCGCATTGCGACAATAAATCCTTATCAAGTAACCAGGTACCCCTAAACCCGCTGCAGCGACTACA---------GCAATGCAGGCACGGGCAGACCGGCA-ACACACAGACCAGCAACAAACAAACCAGTCACGGCCGCACCTGCGGCCGCTCATCCGACTGCAGTCA--------ACTGTCGGCTATACGCATAAAG
		</sequence>
		<sequence>
			<taxon idref="88_Pig_Italy_2002.179"/>
			ATGCAGCCTACCACGCAGCGATAAGCTTTCGGATAGAGATACAGCTCTTCCAGACGCATGTTCATCTATATCGGATATTAGCCCCGTTACGTATCCGATCACATTACCTATTATTAAACACATGTAACTGCTCATGGTATCAATCTTATCGATAAGTTTCCATCAAAGTTCTGCAGCTCTTACATACCCCCACTACGGAGGCAATGCAATTAAAACCCCCGATGATCCGGGTGCGATGATGATCCTTTGCTTTGAAGCCACGCGAGGAATACCAACCCAGTGGTCATATTAACGTATCCAGAGCAAGAGAATTTTATATTAGTTGGGACACGGATTACGTGGGGTCTATCACTACGGCTGATCTTGTATCGGCATCTGCATTACCTTGTAGGTCTTAACAGCCGACATTGTCTTGCGAAGCAGTCTTTCAAGAGAAACCTGGCCGCATTGCGACAATATATCCTTATCAAGTAACCAAGTACTTCTAAACCGGCTGGAGCGACTACA---------CCAATGCAAGCACGGGCAGACCGGCA-ACAAACAGACCAGCAACCAACAAACCAGTCACGGCCGCACCTGCGGCCGCTCATCCGACTGCAGTCA--------ACTGTCGGCTATACGCATAACG
		</sequence>
		<sequence>
			<taxon idref="102_Pig_Italy_2004.179"/>
			ATGCAGCCCACCACGCAGAGATAAGCTTTCGGAAAGAGATACAGCTCTTCCAGACGCATGTTCATCCATATCGGATATTAGCCCCGTTACGTATCCGATCACATTACCTATTATTAAAAACATGTAACTGCTCATGGTATCAATCTTATCGATACGTTTCCATCAAAGTTCTGCAGCTCTTACATACACCCACTACGGAGGCAATGCAATTAAAACCCCCGATGATCCGGGTGCGATGATGATCCTTTGCTTTGAAGCCACGGGAGGAATACCAACCCAGTGGTCATATTAACGTATCCAGAGCAAGAGAATTTTATATTAGTTGGGACACGGATTACGTGGGGTCTATCACTACGGCTGATCTTGTATCGGCATCTGCATTAACTTGTAGGTCTTAACAGCCGACATTGTCTTGCGAAGCAGTCTTTCAAGAGAAAACTGGCCGCATTGCGACAATAAATCCTTATCAAGTAACCAGGTACCTCTAAACCCGCTGGAGCGACTACA---------GCAATGCAGGCACGGGCAGACCGGCA-ACAAACAGACCAGCAACAAACAAACCAGTCACGGCCGCACCTGCGGCCGCTCATCCGACTGCAGTCA--------ACTGTCGGCTATACGCATAAAG
		</sequence>
		<sequence>
			<taxon idref="103_Pig_Italy_2004.179"/>
			ATGCAGCCCACCACGCAGAGATAAGCTTTCGGAAAGAGATACAGCTCTTCCAGACGCATGTTCATCTATATCGGATATTAGCCCCGTTACGTATCCGATCACATTACCTATTATTAAAAACATGTAACTGCTCATGGTATCAATCTTATCGATAAGTTTCCATCAAAGTTCTGCAGCTCTTACATACCCCCACTACGGAGGCAATGCAATTAAAACCCCCGATGATCCGGGTGCGATGATGATCCTTTGCTTTGAAGCCACGGGAGGAATACCAACCCAGTGGTCATATTAACGTATCCAGAGCAAGAGAATTTTATATTAGTTGGGACACGGATTACGTGGGGTCTATCACTACGGCTGATCTTGTATCGGCATCTGCATTAACTTGTAGGTCTTAACAGCCGACATTGTCTTGCGAAGCAGTCTTTCAAGAGAAAACTGGCCGCATTGCGACAATATATCCTTATCAAGTAACCAGGTACATCTAAACCGGCTGAAGCGACTACA---------GCAATGCAAGCACGGGCAGACCGGCA-ACAAACAGACCAGCAACAAACAAACCAGTCACGGCCGCACCTGCGGCCGCTCATCCGACTGCAGTCA--------ACTGTCGGCTATACGCATAACG
		</sequence>
		<sequence>
			<taxon idref="105_Pig_Italy_2004.179"/>
			ATGCAGCCTACCACGCAGAGATAAGCTTTCGAATAGAGATACAGCTCTTCCAGACGCATGTTCATCTATATCGGATATTAGCCTCGTTACGTATCCGATCACATTACCTATTATTAACAACATGTAACTGCTCATGGTATCAATCTTATCGATAAGTTTCCATCAAAGTTCTGCAGCTCTTACATACCCCCACTACGGAGGCAATGCAATTAAAACCTCCGATGATCCGGGTGCGATGATGATCCTTTGCTTTGAAGCCACGGGAGGAATACCAACCCAGTGGTCATATTAACGTATCCAGAGCAAGAGAATTTTATATTAGTTGGGACACGGATTACGTGGGGTCTATCACTACGGCTGATCTTGTATCGGCATCTGCATTAACTTGTAGGTCTTAACAGCCGACATTGTCTTGCGAAGCAGTCTTTCAAGAGACAACTGGCCGCATTGAGACAATAAATCCTTATCAAGTAACCAGCTACCTCTAACCCGGCTGGAGCGACTACA---------GCAATGCAGGCACGGGCAGACCGGCA-ACAAACAGACCAGCAACAAACAAACCAGTCACGGCCGCACCTGCGGCCGCTCATCCGACTGCAGTCA--------ACTGTCGGCTATACGCATAAAG
		</sequence>
		<sequence>
			<taxon idref="89_Pig_Italy_2002.179"/>
			ATGCAGCCTACCACGCAGAGATAAGCTTTCGGATAGAGATACAGCTCTTCCAGACGCATGTTCATCTATATCGGATATTAGCCTCGTTACGTATCCGATCACATTACCTATTATTAAAAACATGTAACTGCTCATGGTATCAATCTTATCGATAAGTTTCCATCACAGTTCTGCAGCTCTTACATACCCCCACTACGGAGGCAATGCAATTAAAACCCCCGATGATCCGGGTGCGATGATGATCCTTTGCTTTGAAGCCACGGGAGGAATACCAACCCAGTGGTCATATTAACGTATCCAGAGCAAGAGAATTTTATATTAGTTGGGACACGGATTACGTGGGGTCTATCACTACGGCTGATCTTGTATCGGCATCTGCATTAACTTGTAGGTCTTAACAGCCGACATTG---TGCGAAGCAGTCTTTCAAGAGAAAACTGGCCGCATTGCGACAATAAATCCTTATCAAGTAACCAGGTACCTCTAAACCGGCTGGGGCGACTACA---------GCAATGCAGGCACGGTCAGACCGGCA-ACAAACAGACCAGCAACAAACAAACCAGTCACGGCCGCACCTGCGGCCGCTCATCCGACTGCAGTCA--------ACTGTCGGCTATACGCATAAAG
		</sequence>
		<sequence>
			<taxon idref="70_Pig_Italy_1997.179"/>
			ATGCAGCCTACCACGCAGAGATAAGCTTTCGGATAGAGATACAGCTCTTCCAGACGCATGTTCATCTATATCGGATATTAGCCCCGTTACGTATCCGATCACATTACCTATTATTAAAAACATGTAACTGCTCATGGTATCAATCTTATCGATAAGTTTCCATCAAAGTTCTGCAGCTCTTACATACCCCCACTACGGAGGCAATGCAATTAAAACCCCCGATGATCCGGGTGCGATGATGATCCTTTGCTTTGAAGCCACGGGAGGAATACCAACCCAGTGGTCATATTAACGTATCCAGAGCAAGAGAATTTTATATTAGTTGGGACACGGATTACGTGGGGTCTATCACTACGGCTGATCTTGTATCGGCATCTGCATTAACTTGTAGGTCTTAACAGCCGACATTGTCTTGCGAAGCAGTCTCTCAAGAGAACACTGGCCGCATTGCGACAATAAATCCTTATCAAGTAACCAGGTACATCTAAACCGGCTGGAGCGACTACA---------GCAATGCAGGCACGTGCAGACCGGCA-ACACACAGACCAGCAACAAACAAACCAGTCACGGCCGCACCTGCGGCCGCTCATCCGACTGCAGTCA--------ACTGTCGGCTATACGCATAAAG
		</sequence>
		<sequence>
			<taxon idref="27_Pig_Burundi_1984.179"/>
			ATGCAGCCTACCACGCAGAGGTAAGCTTTCGGATAGAGATACAGCTCTTCCAGATGCATGTTCATCCATATCAGATATTTCCCCCATTACTTATCCGATCACGTTACCTATTATTAAAAACATGTCACTGCTCATGGTATCAATCTTATCGATAAATTTCCATCAAAGTTCTGCAGCTCTTACATACCCTCACTACGGAGGCAATTCGATTAAAACCCCCGACGATCCGGGCGCGATGATGATCCTTTGCTTTGAAACCACGGGAGGAATACCAACCCAGTGGTCATATTAACGTATCCAGAGCAAGAGAGTTTTATATTAGCTGGGACACAGATTATGTGGGGTCTATCACCACGGCCGATCTTGTATCGGCATCCGCATTAACTTGTAAAGCACTTGTGCA-----------------------CACTTGTGCAAGGTGGACACAATGTAACTGCAAGCACTTGTGCAA------------------------------------------------------GCTTGTGCAAGCACTTGT---AGCACTTGTGCAAGCACTTG--------CAAGCACTTGTGCAAGCACAAGCACTTGTGCAAGCAGTGCAAGCACTGCAGACTGTGCAAGCACAG
		</sequence>
		<sequence>
			<taxon idref="28_Pig_Burundi_1984.179"/>
			ATGCAGCCTACCACGCAGAGGTAAGCTTTCGGATAGAGATACAGCTCTTCCAGATGCATGTTCATCCATATCAGATATTTCCCCCATTACTTATCCGATCACGTTACCTATTATTAAAAACATGTCACTGCTCATGGTATCAATCTTATCGATAAATTTCCATCAAAGTTCTGCAGCTCTTACATACCCTCACTACGGAGGCAATTCGATTAAAACCCCCGACGATCCGGGCGCGATGATGATCCTTTGCTTTGAAACCACGGGAGGAATACCAACCCAGTGGTCATATTAACGTATCCAGAGCAAGAGAGTTTTATATTAGCTGGGACACAGATTATGTGGGGTCTATCACCACGGCCGATCTTGTATCGGCATCCGCATTAACTTGTAAAGCACTTGTGCA-----------------------CACTTGTGCAAGGTGGACACAATGTAACTGCAAGCACTTGTGCAA---------------------GCTTGTGCAAGCACTTGT------------------------------------AGCACTTGTGCAAGCACTTG--------CAAGCACTTGTGCAAGCACAAGCACTTGTGCAAGCAGTGCAAGCACTGCAGACTGTGCAAGCACAG
		</sequence>
		<sequence>
			<taxon idref="183_Boar_Kenya_2008.179"/>
			ATGCAGCCTACCACGCAGAGGTAAGCTTTCGGATAGAGATACAGCTCTTCCAGATGCATGTTCATCCATATCAGATATTTCCCCCATTACTTATCCGATCACGTTACCTATTATTAAAAACATGTCACTGCTCATGGTATCAATCTTATCGATAAATTTCCATCAAAGTTCTGCAGCTCTTACATACCCTCACTACGGAGGCAATTCGATTAAAACCCCCGACGATCCGGGCGCGATGATGATCCTTTGCTTTGAAACCACGGGAGGAATACCAACCCAGTGGTCATATTAACGTATCCAGAGCAAGAGAGTTTTATATTAGCTGGGACACAGATTATGTGGGGTCTATCACCACGGCCGATCTTGTATCGGCATCCGCATTAACTTGTAAAGCACTTGTGCA-----------------------CACTTGTGCAAGGTGGACACAATGTAACTGCAAGCACTTGTGCAA---------------------------------------------------------------------------------------------------GCTGCAAGCACTTGTGCAAGCATTG-------------------------TGCAGACTGTGCAAGCACAG
		</sequence>
		<sequence>
			<taxon idref="278_Pig_Uganda_2012.86"/>
			ATGCAGCCTACCACGCAGAGGTAAGCTTTCGGATAGAGATACAGCTCTTCCAGATGCATGTTCATCCGTATCTGATATTACCCCCATTACTTATCCGATCACATTACCTATTATTAAAAACATGTTACTGCTCACGGTATCAATCTTATCGATAAATTTCCATCAAAGTTCTGCAGCTGTTACATACCCCCACTACGGAGGCAATTCGATTAAAACCCCCGACGATCCGGGCGCGATGATGATCCTTTGCTTTGAAACCACGGGAGGAATACCAACCCAGCGGTCATATTAACGTATCCAGAGCAAGAGAATTTTATATTAGCTGGGACACAGATTATGTGGGGTCTATCACCACGGCTGATCTTGTATCGGCATCCGCATTAACTTGTA-------------------------------------TCCTGTGCAAGGTGAGCACTGTGCAACTGCAAGCACTTGTGCAG------------------------------------------------------------------ACCAATGTAGACACTTG--------------------CAAGCACTTGTGCAGACACAGACACCAATGTAGACAGTGTAAGCACTGCAGACTGTGCAAGCACAG
		</sequence>
		<sequence>
			<taxon idref="149_Boar_Kenya_2006.329"/>
			ATGCAGCCTACCACGCAGAGGTAAGCTTTCGGATAGAGATACAGCTCTTCCAGATGCATGTTCATCCATATCTGATATTACCCCCATTACTTATCCGATCACATTACCTATTATTAAAAACATGTTACTGCTCACGGTATCAATCTTATCGATAAATTTCCATCAAAGTTCTGCAGCTCTTACATACCCCCACTACGGAGGCAATTCGATTAAAACCCCCGACGATCCGGGCGCGATGATGATCCTTTGCTTTGAAACCACGGGAGGAATACCAACCCAGCGGTCATATTAACGTATCCAGAGCAAGAGAATTTTATATTAGCTGGGACACAGATTATGTGGGGTCTATCACCACGGCTGATCTTGTATCGGCATCCGCATTAACTTGTAAAGCACTTGTGCA-----------------------CACTTGTGCAAGGTGGACACAATGTAACTGCAAGCACTTGTGCAG-----------ACGTGCAGACACCAATGTAGACACTTGTGCAAGCACTTTGCAGACTTGTGCAGACACTTGTGTAAGCACTTGTGTAAGCACTTGTGCAGACATAGACACTTGTGCAAGCACAGACACCAATGTAGACAGTGTAAGCACTGCAGACTGTGCAAGCACAG
		</sequence>
		<sequence>
			<taxon idref="147_Pig_Kenya_2006.282"/>
			ATGCAGCCTACCACGCAGAGGTAAGCTTTCGGATAGAGATACAGCTCTTCCAGATGCATGTTCATCCATATCTGATATTACCCCCATTACTTATCCGATCACATTACCTATTATTAAAAACATGTTACTGCTCACGGTATCAATCTTATCGATAAATTTCCATCAAAGTTCTGCAGCTCTTACATACCCCCACTACGGAGGCAATTCGATTAAAACCCCCGACGATCCGGGCGCGATGATGATCCTTTGCTTTGAAACCACGGGAGGAATACCAACCCAGCGGTCATATTAACGTATCCAGAGCAAGAGAATTTTATATTAGCTGGGACACAGATTATGTGGGGTCTATCACCACGGCTGATCTTGTATCGGCATCCGCATTAACTTGTA------------------------------------CACTTGTGCAAGGTGGACACAATGTAACTGCAAGCACTTGTGCAG-----------ACGTGCAGACACCAATGTAGACACTTGTGCAAGCACTTTGCAGACTTGTGCAGACACTTGTGTAAGCACTTGTGTAAGCACTTGTGCAGACATAGACACTTGTGCAAGCACAGACACCAATGTAGACAGTGTAAGCACTGCAGACTGTGCAAGCACAG
		</sequence>
		<sequence>
			<taxon idref="294_Pig_Uganda_2013.37"/>
			ATGCAGCCTACCACGCAGAGGTAAGCTTTCGGATAGAGATACAGCTCTTCCAGATGCATGTTCATCCATATCTGATATTACCCCCATTACTTATCCGATCACATTACCTATTATTAAAAACATGTTACTGCTCACGGTATCAATCTTATCGATAAATTTCCATCAAAGTTCTGCAGCTCTTACATACCCCCACTACGGAGGCAATTCGATTAAAACCCCCGACGATCCGGGCGCGATGATGATCCTTTGCTTTGAAACCACGGGAGGAATACCAACCCAGCGGTCATATTAACGTATCCAGAGCAAGAGAATTTTATATTAGCTGGGACACAGATTATGTGGGGTCTATCACCACGGCTGATCTTGTATCGGCATCCGCATTAACTTGTA------TTGTGCA-----------------------CACTTGTGCAAGGTGAGCACTGTGCAACTGCAAGCACTTGTGCAG------------------------------------------------------------------ACCAA--------------------------------TAGACACTTGTGCAAGCGCAGACACCAATGTAGACAGTGTAAGCACTGCAGACTGTGCAAGCACAG
		</sequence>
		<sequence>
			<taxon idref="282_Pig_Uganda_2012.151"/>
			ATGCAGCCTACCACGCAGAGGTAAGCTTTCGGATAGAGATACAGCTCTTCCAGATGCATGTTCATCCGTATCTGATATTACCCCCATTACTTATCCGATCACATTACCTATTATTAAAAACATGTTACTGCTCACGGTATCAATCTTATCGATAAATTTCCATCAAAGTTCTGCAGCTGTTACATACCCCCACTACGGAGGCAATTCGATTAAAACCCCCGACGATCCGGGCGCGATGATGATCCTTTGCTTTGAAACCACGGGAGGAATACCAACCCAGCGGTCATATTAACGTATCCAGAGCAAGAGAATTTTATATTAGCTGGGACACAGATTATGTGGGGTCTATCACCACGGCTGATCTTGTATCGGCATCCGCATTAACTTGTAAAGCACTTGTGCAAGCACTTGTGCA-----------CACTTGTGCAAGGTGGACACAATGTAACTGCAAGCACGTGTGCAGCGTGCAGACACCAATGTAGACACTTGGGCAAGCACGTGTGCAGATACTTTGCAGACTTGTGTAAGCACTTGTGTAAGCACTTGTGCAGATACTTGTGCAGACATAGACACTTGTGCAAGCACAGACACCAATGTATACAGTGTAAGCACTGCAGACTGTGCAAGCACAG
		</sequence>
		<sequence>
			<taxon idref="293_Pig_Uganda_2012.323"/>
			ATGCAGCCTACCACGCAGAGGTAAGCTTTCGGATAGAGATACAGCTCTTCCAGATGCATGTTCATCCATATCTGATATTACCCCCATTACTTATCCGATCACATTACCTATTATTAAAAACATGTTACTGCTCACGGTATCAATCTTATCGATAAATTTCCATCAAAGTTCTGCAGCTCTTACATACCCCCACTACGGAGGCAATTCGATTAAAACCCCCGACGATCCGGGCGCGATGATGATCCTTTGCTTTGAAACCACGGGAGGAATACCAACCCAGCGGTCATATTAACGTATCCAGAGCAAGAGAATTTTATATTAGCTGGGACACAGATTATGTGGGGTCTATCACCACGGCTGATCTTGTATCGGCATCCGCATTAACTTGTAAAGCACTTGTGCAAGCACTTGTGCAAGCACTTGTGCCACTTGTGCAGAATGGACACTGTGCAACTGCAGACACTTGTGCAGCAATGAGACACTTGTGCAAGCACTTGTGCAGATACT------------TTGCAGACTTGTGTAAGCACTTGTGTAAGCACTTGTGCAGATACTTGTGCAGACATAGACACTTGTGCAAGCACAGACACCAATGTAGACAGTGTAAGCACTGCAGACTGTGCAAGCACAG
		</sequence>
		<sequence>
			<taxon idref="257_Pig_Uganda_2010.290"/>
			ATGCAGCCTACCACGCAGAGGTAAGCTTTCGGATAGAGATACAGCTCTTCCAGATGCATGTTCATCCATATCTGATATTACCCCCATTACTTATCCGATCACATTACCTATTATTAAAAACATGTTACTGCTCACGGTATCAATCTTATCGATAAATTTCCATCAAAGTTCTGCAGCTCTTACATACCCCCACTACGGAGGCAATTCGATTAAAACCCCCGACGATCCGGGCGCGATGATGATCCTTTGCTTTGAAACCACGGGAGGAATACCAACCCAGCGGTCATATTAACGTATCCAGAGCAAGAGAATTTTATATTAGCTGGGACACAGATTATGTGGGGTCTATCACCACGGCTGATCTTGTATCGGCATCCGGATTAACTTGTAAAGCACTTGTGCA-----------------------CACTTGTGCAAGGTGGACACAATGTAACTGCAAGCACTTGTGCAGCGTGCAGACACCAATGTAGACACTTGTGCAAGCACTTGTGCAGATACTTTGCAGACTTGTGTAAGCACTTGTGTAAGCACTTGTGCAGATACTTGTGCAGACATAGACACTTGTGCAAGCACAGACACCAATGTAGACAGTGTAAGCACTGCAGACTGTGCAAGCACAG
		</sequence>
		<sequence>
			<taxon idref="94_Pig_Uganda_2003.125"/>
			ATGCAGCCTACCACGCAGAGGTAAGCTTTCGGATAGAGATACAGCTCTTCCAGATGCATGTTCATCCATATCTGATATTACCCCCATTACTTATCCGATCACATTACCTATTATTAAAAACATGTTACTGCTCACGGTATCAATCTTATCGATAAATTTCCATCAAAGTTCTGCAGCTCTTACATACCCCCACTACGGAGGCAATTCGATTAAAACCCCCGACGATCCGGGCGCGATGATGATCCTTTGCTTTGAAACCACGGGAGGAATACCAACCCAGCGGTCATATTAACGTATCCAGAGCAAGAGAATTTTATATTAGCTGGGACACAGATTATGTGGGGTCTATCACCACGGCTGATCTTGTATCGGCATCCGCATTAACTTGTAAAGCACTTGTGCA-----------------------CACTTGTGCAAGGTGGACACAATGTAACTGCAAGCACTTGTGCAG-----------ACAATGAGACACTTGTGCAAGCACTTGTGCAGATACTTTGCAGACTTGTGTAAGCACTTGTGTAAGCACTTGTGCAGATACTTGTGCAGACATAGACACTTGTGCAAGCACAGACACCAATGTAGACAGTGTAAGCACTGCAGACTGTGCAAGCACAG
		</sequence>
		<sequence>
			<taxon idref="95_Pig_Uganda_2003.125"/>
			ATGCAGCCTACCACGCAGAGGTAAGCTTTCGGATAGAGATACAGCTCTTCCAGATGCATGTTCATCCATATCTGATATTACCCCCATTACTTATCCGATCACATTACCTATTATTAAAAACATGTTACTGCTCACGGTATCAATCTTATCGATAAATTTCCATCAAAGTTCTGCAGCTCTTACATACCCCCACTACGGAGGCAATTCGATTAAAACCCCCGACGATCCGGGCGCGATGATGATCCTTTGCTTTGAAACCACGGGAGGAATACCAACCCAGCGGTCATATTAACGTATCCAGAGCAAGAGAATTTTATATTAGCTGGGACACAGATTATGTGGGGTCTATCACCACGGCTGATCTTGTATCGGCATCCGCATTAACTTGTAAAGCACTTGTGCA-----------------------CACTTGTGCAAGGTGGACACAATGTAACTGCAAGCACTTGTGCAGCAATGAGACACTTGTGCAAGCACTTGTGCAGATACT------------TTGCAGACTTGTGTAAGCACTTGTGTAAGCACTTGTGCAGATACTTGTGCAGACATAGACACTTGTGCAAGCACAGACACCAATGTAGACAGTGTAAGCACTGCAGACTGTGCAAGCACAG
		</sequence>
		<sequence>
			<taxon idref="254_Pig_Uganda_2010.213"/>
			ATGCAGCCTACCACGCAGAGGTAAGCTTTCGGATAGAGATACAGCTCTTCCAGATGCATGTTCATCCATATCTGATATTACCCCCATTACTTATCCGATCACATTACCTATTATTAAAAACATGTTACTGCTCACGGTATCAATCTTATCGATAAATTTCCATCAAAGTTCTGCAGCTCTTACATACCCCCACTACGGAGGCAATTCGATTAAAACCCCCGACGATCCGGGCGCGATGATGATCCTTTGCTTTGAAACCACGGGAGGAATACCAACCCAGCGGTCATATTAACGTATCCAGAGCAAGAGAATTTTATATTAGCTGGGACACAGATTATGTGGGGTCTATCACCACGGCTGATCTTGTATCGGCATCCGCATTAACTTGTAAAGCACTTGTGCAAGCACTTGTGCA-----------CACTTGTGCAAGGTGGACACAATGTAACTGCAAGCACTTGTGCAGCGTGCAGACACCAATGTAGACACTTGTGCAAGCACTTGTGCAGATACTTTGCAGACTTGTGTAAGCACTTGTGTAAGCACTTGTGCAGATACTTGTGCAGACATAGACACTTGTGCAAGCACAGACACCAATGTAGACAGTGTAAGCACTGCAGACTGTGCAAGCACAG
		</sequence>
		<sequence>
			<taxon idref="90_Pig_Uganda_2003.124"/>
			ATGCAGCCTACCACGCAGAGGTAAGCTTTCGGATAGAGATACAGCTCTTCCAGATGCATGTTCATCCATATCTGATATTACCCCCATTACTTATCCGATCACATTACCTATTATTAAAAACATGTTACTGCTCACGGTATCAATCTTATCGATAAATTTCCATCAAAGTTCTGCAGCTCTTACATACCCCCACTACGGAGGCAATTCGATTAAAACCCCCGACGATCCGGGCGCGATGATGATCCTTTGCTTTGAAACCACGGGAGGAATACCAACCCAGCGGTCATATTAACGTATCCAGAGCAAGAGAATTTTATATTAGCTGGGACACAGATTATGTGGGGTCTATCACCACGGCTGATCTTGTATCGGCATCCGCATTAACTTGTAAAGCACTTGTGCA-----------------------CACTTGTGCAAGGTGGACACAATGTAACTGCAAGCACTTGTGCAGCGTGCAGACACCAATGTAGACACTTGTGCAAGCACTTGTGCAGATACTTTGCAGACTTGTGTAAGCACTTGTGTAAGCACTTGTGCAGATACTTGTGCAGACATAGACACTTGTGCAAGCACAGACACCAATGTAGACAGTGTAAGCACTGCAGACTGTGCAAGCACAG
		</sequence>
		<sequence>
			<taxon idref="288_Pig_Uganda_2012.247"/>
			ATGCAGCCTACCACGCAGAGGTAAGCTTTCGGATAGAGATACAGCTCTTCCAGATGCATGTTCATCCATATCTGATATTACCCCCATTACTTATCCGATCACATTACCTATTATTAAAAACATGTTACTGCTCACGGTATCAATCTTATCGATAAATTTCCATCAAAGTTCTGCAGCTCTTACATACCCCCACTACGGAGGCAATTCGATTAAAACCCCCGACGATCCGGGCGCGATGATGATCCTTTGCTTTGAAACCACGGGAGGAATACCAACCCAGCGGTCATATTAACGTATCCAGAGCAAGAGAATTTTATATTAGCTGGGACACAGATTATGTGGGGTCTATCACCACGGCTGATCTTGTATCGGCATCCGCATTAACTTGTAAAGCACTTGTGCA-----------------------CACTTGTGCAAGGTGGACACAATGTAACTGCAAGCACTTGTGTAGCGTGCAGACACCAATGTAGACACTTGTGCAAGCACTTGTGCAGATACTTTGCAGACTTGTGTAAGCACTTGTGTAAGCACTTGTGCAGATACTTGTGCAGACATAGACACTTGTGCAAGCACAGACACCAATGTAGACAGTGTAAGCACTGCAGACTGTGCAAGCACAG
		</sequence>
		<sequence>
			<taxon idref="119_Tick_Kenya_2005.180"/>
			ATGCAGCCTACCACGCAGAGGTAAGCTTTCGGATAGAGATACAGCTCTTCCAGATGCATGTTCATCCATATCTGATATTACCCCCATTACTTATCCGATCACATTACCTATTATTAAAAACATGTCACTGCTCATGGTATCAATCTTATCGATAAATTTCCATCAAAGTTCTGCAGCTCTTACATACCCTCACTACGGAGGCAATTCGATTAAAACCCCCGACGATCCGGGCGCGATGATGATCCTTTGCTTTGAAACCACGGGAGGAATACCAACCCAGTGGTCATATTAACGTATCCAGAGCAAGAGAATTTTATATTAGCTGGGACACAGATTATGTGGGGTCTATCACCACGGCCGATCTTGTATCGGCATCCGCATTAACTTGTA------------------------------------------------GTGGACACAATGTAACTGCAAGCACTTGTGCAA------------------------------------------------------------------GCCAA--------------------------------TAGACACTTGTGCAAGCACAGACACTTGCGCAAG------------------CTGTGCAAGCACAG
		</sequence>
		<sequence>
			<taxon idref="221_Tick_Kenya_2009.61"/>
			ATGCAGCCTACCACGCAGAGGTAAGCTTTCGGATAGAGATACAGCTCTTCCAGATGCATGTTCATCCATATCAGATATTACCCCCATTACTTATCCGATCACGTTACCTATTATTAAAAACATGTCACTGCTCATGGTATCAATCTTATCGATAAATTTCCATCAAAGTTCTGCAGCTCTTACATACCCTCACTACGGAGGCAATTCGATTAAAACCCCCGACGATCCGGGCGCGATGATGATCCTTTGCTTTGAAACCACGGGAGGAATACCAACCCAGCGGTCATATTAACGTATCCAGAGCAAGAGAATTTTATATTAGCTGGGACACAGATTATGTGGGGTCTATCACCACGGCCGATCTTGTATCGGCATCCGCATTAACTTGTA------------------------------------------------GTG----------AACCGCAAGCACCTGTGCAG------------------------------------------------------------------ACCAA--------------------------------TAGACACTTGTGCAAGCACAGACACTTGTGCAGA------------------CTGTACAAGCACAG
		</sequence>
		<sequence>
			<taxon idref="248_Tick_Uganda_2010.179"/>
			ATGCAGCCTACCACGCAGAGGTAAGCTTTCGGATAGAGATACAGCTCTTCCAGATGCATGTTCATCCATATCAGATATTTCCCCCATTACTTATCCGATCACGTTACCTATTATTAAAAACATGTCACTGCTCATGGTATCAATCTTATCGATAAATTTCCATCAAAGTTCTGCAGCTCTTACATACCCTCACTACGGAGGCAATTCGATTAAAACCCCCGACGATCCGGGCGCGATGATGATCCTTTGCTTTGAAACCACGGGAGGAATACCAACCCAGTGGTCATATTAACGTATCCAGAGCAAGAGAGTTTTATATTAGCTGGGACACAGATTATGTGGGGTCTATCACCACGGCCGATCTTGTATCGGCATCCGCATTAACTTGTA-------------------------------------TCCTGTGCAAGGTGAGCACTGTGCAACTGCAAGCACCTGTGCAG---------------------ACCAATGTAGACACTTGTACAGACACCTTGCAAGCCTGTGCAGACACCAA--------------------------------TAGACACTTGTGCAAGCACAAGCACTTGTGCAGA------------------CTGTGCAAGCACGG
		</sequence>
		<sequence>
			<taxon idref="117_Tick_Kenya_2005.180"/>
			ATGCAGCCTACCACGCAGAGGTAAGCTTTCGGATAGAGATACAGCTCTTCCAGATGCATGTTCATCCATATCTGATATTACCCCCATTACTTATCCGATCACATTACCTATTATTAAAAACATGTCACTGCTCATGGTATCAATCTTATCGATAAATTTCCATCAAAGTTCTGCAGCTCTTACATACCCTCACTACGGAGGCAATTCGATTAAAACCCCCGACGATCCGGGCGCGATGATGATCCTTTGCTTTGAAACCACGGGAGGAATACCAACCCAGTGGTCATATTAACGTATCCAGAGCAAGAGAATTTTATATTAGCTGGGACACAGATTATGTGGGGTCTATCACCACGGCCGATCTTGTATCGGCATCCGCATTAACTTGTA------------------------------------------------GTGAGCAC---------GCAAGCACCTGTGCAG------------------------------------------------------------------GCCAA--------------------------------TAGACACTTGTGCAAGCATAAGCACCTGTGCAGACAGTGCAGA---------CTGTGCAAGCACAG
		</sequence>
		<sequence>
			<taxon idref="120_Tick_Kenya_2005.180"/>
			ATGCAGCCTACCACGCAGAGGTAAGCTTTCGGATAGAGATACAGCTCTTCCAGATGCATGTTCATCCATATCTGATATTACCCCCATTACTTATCCGATCACATTACCTATTATTAAAAACATGTCACTGCTCATGGTATCAATCTTATCGATAAATTTCCATCAAAGTTCTGCAGCTCTTACATACCCTCACTACGGAGGCAATTCGATTAAAACCCCCGACGATCCGGGCGCGATGATGATCCTTTGCTTTGAAACCACGGGAGGAATACCAACCCAGTGGTCATATTAACGTATCCAGAGCAAGAGAATTTTATATTAGCTGGGACACAGATTATGTGGGGTCTATCACCACGGCCGATCTTGTATCGGCATCCGCATTAACTTGTA------------------------------------------------GTGAGCAC---------GCAAGCACCTGTGCAA------------------------------------------------------------------GCCAA--------------------------------TAGACACTTGTGCAAGCATAAGCACCTGTGCAGACAGTGCAGA---------CTGTGCAAGCACAG
		</sequence>
		<sequence>
			<taxon idref="118_Tick_Kenya_2005.180"/>
			ATGCAGCCTACCACGCAGAGGTAAGCTTTCGGATAGAGATACAGCTCTTCCAGATGCATGTTCATCCATATCAGATATTACCCCCATTACTTATCCGATCACGTTACCTATTATTAAAAACATGTCACTGCTCATGGTATCAATCTTATCGATAAATTTCCATCAAAGTTCTGCAGCTCTTACATACCCTCACTACGGAGGCAATTCGATTAAAACCCCCGACGATCCGGGCGCGATGATGATCCTTTGCTTTGAAACCACGGGAGGAATACCAACCCAGTGGTCATATTAACGTATCCAGAGCAAGAGAATTTTATATTAGCTGGGACACAGATTATGTGGGGTCTATCACCACGGCCGATCTTGTATCGGCATCCGCATTAACTTGTA------------------------------------------------GTGAGCAC---------GCAAGCACCTGTGCAG------------------------------------------------------------------ACCAA--------------------------------TAGACACTTGTGCAAGCATAAGCACCTGTGCAGACAGTGCAGA---------CTGTGCAAGCACAG
		</sequence>
		<sequence>
			<taxon idref="126_Tick_Kenya_2005.180"/>
			ATGCAGCCTACCACGCAGAGGTAAGCTTTCGGATAGAGATACAGCTCTTCCAGATGCATGTTCATCCATATCAGATATTACCCCCATTACTTATCCGATCACGTTACCTATTATTAAAAACATGTCACTGCTCATGGTATCAATCTTATCGATAAATTTCCATCAAAGTTCTGCAGCTCTTACATACCCTCACTACGGAGGCAATTCGATTAAAACCCCCGACGATCCGGGCGCGATGATGATCCTTTGCTTTGAAACCACGGGAGGAATACCAACCCAGCGGTCATATTAACGTATCCAGAGCAAGAGAATTTTATATTAGCTGGGACACAGATTATGTGGGGTCTATCACCACGGCCGATCTTGTATCGGCATCCGCATTAACTTGTA------------------------------------------------GTGAGCAC---------GCAAGCACCTGTGCAG------------------------------------------------------------------ACCAA--------------------------------TAGACACTTGTGCAAGCATAAGCACCTGTGCAGACAGTGCAGA---------CTGTGCAAGCACAG
		</sequence>
		<sequence>
			<taxon idref="59_Pig_Mozambique_1994.179"/>
			ATGCAGCCTACCACGCAGAGATAAGCTTTCGGATAGAGATACAGCTCTTCCAGACGCATGTTCATCTATATCTGATATTAGCCCCGTCACGTATCCGATCACATTACCTATTATTAAAAACATGTAACTGCTCATGGTATCAATCTTATCGATAAATTTCCATCAAAGTTCTGCAGCTCTTACATACCTCCACTACGGAGGCAATGCGATTAAAACCCCCGACGATCCGGGTGCGATGATGATCCTTTGCCTTGAAGCCACGGGAGGAATACCAACCCAGTGGTCATATTAACGTATCTAGAGCAAGAGAATTTTATATTAGTTGGGATACGGATTACGTGGGGTCTATCACTACGGCTGATCTTGTATCGGCATCTGCATTAACTTGTA-------------------------------------TCTTGTGCAAGGTGAGCACTGTGCAACTGCAAGCACTTGTGCAG-----------ATATGTAGACACTTGTGCAAGCACTTGTGCAGACACTTTGCAAGCTTGTGCAGATACCAATGTAGACACTTG--------------------CAGACACTTGTGCAAGCACAGACACTAATGAAGA------------------TTGTGCAAGCACAG
		</sequence>
		<sequence>
			<taxon idref="6_Boar_Malawi_1962.179"/>
			ATGCAGCCTACCACGCAGAGATAAGCTTTCGGATAGAGATACAGCTCTTCCAGACGCATGTTCATCTATATCTGATATTAGCCCCGTCACGTATCCGATTACATTACCTATTATTAAAAACATGTAACTGCTCATGGTATCAATCTTATCGATAAATTTCCATCAAAGTTCTGCAGCTCTTACATACCTCCACTACGGAGGCAATGCGATTAAAACCCCCGATGATCCGGGTGCGATGATGATCCTTTGCCTTGAAGCCACGGGAGGAATACCAACCCAGTGGTCATATTAACGTATCTAGAGCAAGAGAATTTTATATTAGTTGGGATACGGATTACGTGGGGTCTATCACTACGGCTGATCTTGTATCAGCATCTGCATTAACTTGTA----------------------------------------------------------------TGCAAGCACTTGTGCAG------------------------------------------------------------------ATCAA--------------------------------TAGACACTTGTGCAGACACAGACACTAATGAAGA------------------TTGTACAAGCACAG
		</sequence>
		<sequence>
			<taxon idref="9_Pig_Mozambique_1964.179"/>
			ATGCAGCCTACCACGCAGAGATAAGCTTTCGGATAGAGATACAGCTCTTCCAGACGCATGTTCATCTATATCTGATATTAGCCCCGTCACGTATCCGATTACATTACCTATTATTAAAAACATGTAACTGCTCATGGTATCAATCTTATCGATAAATTTCCATCAAAGTTCTGCAGCTCTTACATACCTCCACTACGGAGGCAATGCGATTAAAACCCCCGATGATCCGGGTGCAATGATGATCCTTTGCCTTGAAGCCACGGGAGGAATACCAACCCAGTGGTCATATTAACGTATCTAGAGCAAGAGAATTTTATATTAGTTGGGATACGGATTACGTGGGGTCTATCACTACGGCTGATCTTGTATCGGCATCTGCATTAACTTGTAAAGCACTTGTGCAGATACCAATGTAGACACTTGTGCCACTTGTGCAAGGTGAGCACTGTGCAACTACAAGCACTTGTGCAG---------------------ATCAATGTAGACACTTGTGCAGATACCATGTAGACTTGTGCAGACACTTGTGCAAGCACTTGTGCAGATACCAATGTAGACACAGACACTTGTGCAAGCACAGACACTAATGAAGACAGTGCAAG---------TTGTACAAGCACAG
		</sequence>
		<sequence>
			<taxon idref="10_Pig_Mozambique_1964.179"/>
			ATGCAGCCTACCACGCAGAGATAAGCTTTCGGATAGAGATACAGCTCTTCCAGACGCATGTTCATCTATATCTGATATTAGCCCCGTCACGTATCCGATTACATTACCTATTATTAAAAACATGTAACTGCTCATGGTATCAATCTTATCGATAAATTTCCATCAAAGTTCTGCAGCTCTTACATACCTCCACTACGGAGGCAATGCGATTAAAACCCCCGATGATCCGGGTGCAATGATGATCCTTTGCCTTGAAGCCACGGGAGGAATACCAACCCAGTGGTCATATTAACGTATCTAGAGCAAGAGAATTTTATATTAGTTGGGATACGGATTACGTGGGGTCTATCACTACGGCTGATCTTGTATCGGCATCTGCATTAACTTGTAAAGCACTTGTGCAGATACCAATGTAGA---------CACTTGTGCAAGGTGAGCACTGTGCAACTACAAGCACTTGTGCAG---------------------ATCAATGTAGACACTTGTGCAGATACCATGTAGACTTGTGCAGACACTTGTGCAAGCACTTGTGCAGATACCAATGTAGACACAGACACTTGTGCAAGCACAGACACTAATGAAGACAGTGCAAG---------TTGTACAAGCACAG
		</sequence>
		<sequence>
			<taxon idref="87_Pig_Nigeria_2001.150"/>
			ATGCAGCCTACCACGCAGAGATAAGCTTTCGGATAGAGATACAGCTCTTCCAGACGCATGTTCATCTATATCGGATATTAGCCCCGTTACGTATCCGATCACATTACCTATTATTAAAAACATGTAACTGCTCATGGTATCAATCTTATCGATAAGTTTCCATCAAAGTTCTGCAGCTCTTACATACCCCCACTACGGAGGCAATGCAATTAAAACCCCCGATGATCCGGGTGCGATGATGATCCTTTGCTTTGAAGCCACGGGAGGAATACCAACCCAGTGGTCATATTAACGTATCCAGAGCAAGAGAATTTTATATTAGTTGGGACACGGATTACGTGGGGTCTATCACTACGGCTGATCTTGTATCGGCATCTGCATTAACTTGTATAGCACTTGTGCAGATACCAATGTAGACACCTGTGCCACTTGTGCAAGGTGAGCACTGTGCAACAGCAAGCACTTGTGCAGTAATGAGACACCTGTGCAAGCACTTGTGCAAGCACTTGTGCAAGCACTTTGCAAGCTTGTGCAAGCACTTGTGCAAGCACAGGTGCAAGCACTTGTGCAGATATAGACACCTGTGCAAGCACAAGCACTTGTGCAAGCAGTGCAGATACTGTAGACTGTGCAAGCACAG
		</sequence>
		<sequence>
			<taxon idref="158_Pig_Italy_2007.179"/>
			ATGCAGCCTACCACGCAGAGATAAGCTTTCGGATAGAGATACAGCTCTTCCAGACGCATGTTCATCTATATCGGATATTAGCCCCGTTACGTATCCGATCACATTACCTATTATTAAAAACATGTAACTGCTCATGGTATCAATCTTATCGATAAGTTTCCATCAAAGTTCTGCAGCTCTTACATACCCCCACTACGGAGGCAATGCAATTAAAACCCCCGATGATCCGGGTGCGATGATGATCCTTTGCTTTGAAGCCACGGGAGGAATACCAACCCAGTGGTCATATTAACGTATCCAGAGCAAGAGAATTTTATATTAGTTGGGACACGGATTACGTGGGGTCTATCACTACGGCTGATCTTGTATCGGCATCTGCATTAACTTGTA------------------------------------------------GTGGATACAATGTAACTGCAAGCATGTGTGCAT------------------------------------------------------------------ATCAA--------------------------------TAGACACCTGTGCAAGCACAGATACCAATGTAGATAGTGCAAG---------TTGTACAAGCACAG
		</sequence>
		<sequence>
			<taxon idref="588_Boar_Estonia_2015.196"/>
			ATGCAGCCCACCACGCAGAGATAAGCTTTCGGATAGAGATACAGCTCTTCCAGACGCATGTTCATCTATATCTGATATTAGCCCCGTTACGTATCCGATCACATTACCTATTATTAAAAACATGTAACTGCTCATGGTATCAATCTTATCGATAAATTTCCATCAAAGTTCTGCAGCTCTTACATACCCCCACTACGGAGGCAATGCGATTAAAACCCCCGATGATCCGGGTGCGATGATGATCCTTTGCTTTGAAGCCACGGGAGGAATACCAACCCAGTGGTCATATTAACGTATCCAGAGCAAGAGAATTTTATATTAGTTGGGACACGGATTACGTGGGGTCTATCACTACGGCTGATCTTGTATCGGCATCTGCATTAACTTGTA-------------------------------------------------------------------------TTGTGCAG------------------------------------------------------------------ATCAA--------------------------------TAGACACCTGTGCAAGCACAGATACCAATGTAGATAGTGCAAG---------TTGTACAAGCACAG
		</sequence>
		<sequence>
			<taxon idref="162_Boar_Georgia_2007.179"/>
			ATGCAGCCCACCACGCAGAGATAAGCTTTCGGATAGAGATACAGCTCTTCCAGACGCATGTTCATCTATATCTGATATTAGCCCCGTTACGTATCCGATCACATTACCTATTATTAAAAACATGTAACTGCTCATGGTATCAATCTTATCGATAAATTTCCATCAAAGTTCTGCAGCTCTTACATACCCCCACTACGGAGGCAATGCGATTAAAACCCCCGATGATCCGGGTGCGATGATGATCCTTTGCTTTGAAGCCACGGGAGGAATACCAACCCAGTGGTCATATTAACGTATCCAGAGCAAGAGAATTTTATATTAGTTGGGACACGGATTACGTGGGGTCTATCACTACGGCTGATCTTGTATCGGCATCTGCATTAACTT----------------------------------------------------------CAATGTAACTGCAAGCATGTGTGCAG------------------------------------------------------------------ATCAA--------------------------------TAGACACCTGTGCAAGCACAGATACCAATGTAGATAGTGCAAG---------TTGTACAAGCACAG
		</sequence>
		<sequence>
			<taxon idref="163_Boar_Georgia_2007.183"/>
			ATGCAGCCCACCACGCAGAGATAAGCTTTCGGATAGAGATACAGCTCTTCCAGACGCATGTTCATCTATATCTGATATTAGCCCCGTTACGTATCCGATCACATTACCTATTATTAAAAACATGTAACTGCTCATGGTATCAATCTTATCGATAAATTTCCATCAAAGTTCTGCAGCTCTTACATACCCCCACTACGGAGGCAATGCGATTAAAACCCCCGATGATCCGGGTGCGATGATGATCCTTTGCTTTGAAGCCACGGGAGGAATACCAACCCAGTGGTCATATTAACGTATCCAGAGCAAGAGAATTTTATATTAGTTGGGACACGGATTACGTGGGGTCTATCACTACGGCTGATCTTGTATCGGCATCTGCATTAACTTGTA------------------------------------------------GTGGATACAATGTAACTGCAAGCATGTGTGCAG------------------------------------------------------------------ATCAA--------------------------------TAGACACCTGTGCAAGCACAGATACCAATGTAGATAGTGCAAG---------TTGTACAAGCACAG
		</sequence>
		<sequence>
			<taxon idref="145_Pig_Nigeria_2006.179"/>
			ATGCAGCCTACCACGCAGAGATAAGCTTTCGGATAGAGATACAGCTCTTCCAGACGCATGTTCATCTATATCGGATATTAGCCCCGTTACGTATCCGATCACATTACCTATTATTAAAAACATGTAACTGCTCATGGTATCAATCTTATCGATAAGTTTCCATCAAAGTTCTGCAGCTCTTACATACCCCCACTACGGAGGCAATGCAATTAAAACCCCCGATGATCCGGGTGCGATGATGATCCTTTGCTTTGAAGCCACGGGAGGAATACCAACCCAGTGGTCATATTAACGTATCCAGAGCAAGAGAATTTTATATTAGTTGGGACACGGATTACGTGGGGTCTATCACTACGGCTGATCTTGTATCGGCATCTGCATTAACTTGTA-------------------------------------TCTTGTGCAAGGTGGATACAATGTAACCGCAAGCACTTGTGCAG---------------------------------ATCAATGTAGACACCTTGCAAGCTTGTGCAAGCACTTGTGCAAGCACTTGTGCAAGCACTTG--------CAAGCACAGGTGCAAGCACAGATACCAATGTAGACAGTGCAAGCACTGCAAACTGTGCAAGCACAG
		</sequence>
		<sequence>
			<taxon idref="114_Pig_Ghana_2005.179"/>
			ATGCAGCCTACCACGCAGAGATAAGCTTTCGGATAGAGATACAGCTCTTCCAGACGCATGTTCATCTATATCGGATATTAGCCCCGTTACGTATCCGATCACATTACCTATTATTAAAAACATGTAACTGCTCATGGTATCAATCTTATCGATAAGTTTCCATCAAAGTTCTGCAGCTCTTACATACCCCCACTACGGAGGCAATGCAATTAAAACCCCCGATGATCCGGGTGCGATGATGATCCTTTGCTTTGAAGCCACGGGAGGAATACCAACCCAGTGGTCATATTAACGTATCCAGAGCAAGAGAATTTTATATTAGTTGGGACACGGATTACGTGGGGTCTATCACTACGGCTGATCTTGTATCGGCATCTGCATTAACTTGTA---------------------------------------TTGTGCAAGGTGGATACAATGTAACCGCAAGCACTTGTGCAACGTGCAAGCACAGGTGCAAGCACTTGTGCAGATACCAATGTGCAAGCACTGCAAGCTTGTGCAAGCACAGGTGCAAGCACTTGTGCAGATACCAATGTAGACACAAGCACTTGTGCAAGCACAGATACCAATGTAGACAGTGCAAGCACTGCAAACTGTGCAAGCACAG
		</sequence>
		<sequence>
			<taxon idref="98_Pig_Italy_2004.179"/>
			ATGCAGCCTACCACGCAGAGATAAGCTTTCGGATAGAGATACAGCTCTTCCAGACGCATGTTCATCTATATCGGATATTAGCCCCGTTACGTATCCGATCACATTACCTATTATTAAAAACATGTAACTGCTCATGGTATCAATCTTATCGATAAGTTTCCATCAAAGTTCTGCAGCTCTTACATACCCCCACTACGGAGGCAATGCAATTAAAACCCCCGATGATCCGGGTGCGATGATGATCCTTTGCTTTGAAGCCACGGGAGGAATACCAACCCAGTGGTCATATTAACGTATCCAGAGCAAGAGAATTTTATATTAGTTGGGACACGGATTACGTGGGGTCTATCACTACGGCTGATCTTGTATCGGCATCTGCATTAACTTGTA-------------------------------------TCCTGTGCAAGGTGGATACAATGTAACCGCAAGCACTTGTGCAA---------------------------------------------------------------------------------------------------GCTGCCAGCACTTGTGCCAGCACAGATACCAATGTAGACAGTGCAAGCACTGCAAACTGTGCAAGCACAG
		</sequence>
		<sequence>
			<taxon idref="225_Pig_Italy_2009.179"/>
			ATGCAGCCTACCACGCAGAGATAAGCTTTCGGATAGAGATACAGCTCTTCCAGACGCATGTTCATCTATATCGGATATTAGCCCCGTTACGTATCCGATCACATTACCTATTATTAAAAACATGTAACTGCTCATGGTATCAATCTTATCGATAAGTTTCCATCAAAGTTCTGCAGCTCTTACATACCCCCACTACGGAGGCAATGCAATTAAAACCCCCGATGATCCGGGTGCGATGATGATCCTTTGCTTTGAAGCCACGGGAGGAATACCAACCCAGTGGTCATATTAACGTATCCAGAGCAAGAGAATTTTATATTAGTTGGGACACGGATTACGTGGGGTCTATCACTACGGCTGATCTTGTATCGGCATCTGCATTAACTTGTA-------------------------------------TCCTGTGCAAGGCGGATACAATGTGACCGCAAGCACTTGTGCAA---------------------------------------------------------------------------------------------------GCTGCAAGCACTTGTGCAAGCACAGATACCAATGTAGACAGTGCAAGCACTGCAAACTGTGCAAGCACAG
		</sequence>
		<sequence>
			<taxon idref="161_Boar_Italy_2007.179"/>
			ATGCAGCCTACCACGCAGAGATAAGCTTTCGGATAGAGATACAGCTCTTCCAGACGCATGTTCATCTATATCGGATATTAGCCCCGTTACGTATCCGATCACATTACCTATTATTAAAAACATGTAACTGCTCATGGTATCAATCTTATCGATAAGTTTCCATCAAAGTTCTGCAGCTCTTACATACCCCCACTACGGAGGCAATGCAATTAAAACCCCCGATGATCCGGGTGCGATGATGATCCTTTGCTTTGAAGCCACGGGAGGAATACCAACCCAGTGGTCATATTAACGTATCCAGAGCAAGAGAATTTTATATTAGTTGGGACACGGATTACGTGGGGTCTATCACTACGGCTGATCTTGTATCGGCATCTGCATTAACTTGTA-------------------------------------TCCTGTGCAAGGCGGATACAATGTAACCGCAAGCACTTGTGCAA---------------------------------------------------------------------------------------------------GCTGCAAGCACTTGTGCAAGCACAGATACCAATGTAGACAGTGCAAGCACTGCAAACTGTGCAAGCACAG
		</sequence>
		<sequence>
			<taxon idref="71_Pig_Italy_1997.179"/>
			ATGCAGCCTACCACGCAGAGATAAGCTTTCGGATAGAGATACAGCTCTTCCAGACGCATGTTCATCTATATCGGATATTAGCCCCGTTACGTATCCGATCACATTACCTATTATTAAAAACATGTAACTGCTCATGGTATCAATCTTATCGATAAGTTTCCATCAAAGTTCTGCAGCTCTTACATACCCCCACTACGGAGGCAATGCAATTAAAACCCCCGATGATCCGGGTGCGATGATGATCCTTTGCTTTGAAGCCACGGGAGGAATACCAACCCAGTGGTCATATTAACGTATCCAGAGCAAGAGAATTTTATATTAGTTGGGACACGGATTACGTGGGGTCTATCACTACGGCTGATCTTGTATCGGCATCTGCATTAACTTGTA-------------------------------------TCCTGTGCAAGGTGGATACAATGTAACCGCAAGCACTTGTGCAA---------------------------------------------------------------------------------------------------GCTGCAAGCACTTGTGCAAGCACAGATACCAATGTAGACAGGGCAAGCACTGCAAACTGTGCAAGCACAG
		</sequence>
		<sequence>
			<taxon idref="99_Pig_Italy_2004.179"/>
			ATGCAGCCTACCACGCAGAGATAAGCTTTCGGATAGAGATACAGCTCTTCCAGACGCATGTTCATCTATATCGGATATTAGCCCCGTTACGTATCCGATCACATTACCTATTATTAAAAACATGTAACTGCTCATGGTATCAATCTTATCGATAAGTTTCCATCAAAGTTCTGCAGCTCTTACATACCCCCACTACGGAGGCAATGCAATTAAAACCCCCGATGATCCGGGTGCGATGATGATCCTTTGCTTTGAAGCCACGGGAGGAATACCAACCCAGTGGTCATATTAACGTATCCAGAGCAAGAGAATTTTATATTAGTTGGGACACGGATTACGTGGGGTCTATCACTACGGCTGATCTTGTATCGGCATCTGCATTAACTTGTA-------------------------------------TCCTGTGCGAGGTGGATACAATGTAACCGCAAGCACTTGTGCAA---------------------------------------------------------------------------------------------------GCTGCAAGCACTTGTGCAAGCACAGATACCAATGTAGACAGTGCAAGCACTGCAAACTGTGCAAGCACAG
		</sequence>
		<sequence>
			<taxon idref="159_Boar_Italy_2007.179"/>
			ATGCAGCCTACCACGCAGAGATAAGCTTTCGGATAGAGATACAGCTCTTCCAGACGCATGTTCATCTATATCGGATATTAGCCCCGTTACGTATCCGATCACATTACCTATTATTAAAAACATGTAACTGCTCATGGTATCAATCTTATCGATAAGTTTCCATCAAAGTTCTGCAGCTCTTACATACCCCCACTACGGAGGCAATGCAATTAAAACCCCCGATGATCCGGGTGCGATGATGATCCTTTGCTTTGAAGCCACGGGAGGAATACCAACCCAGTGGTCATATTAACGTATCCAGAGCAAGAGAATTTTATATTAGTTGGGACACGGATTACGTGGGGTCTATCACTACGGCTGATCTTGTATCGGCATCTGCATTAACTTGTA-------------------------------------TCCTGTGCAAGGTGGATACAATGTAACCGCAAGCACTTGTGCAA---------------------------------------------------------------------------------------------------GCTGCAAGCACTTGTGCAAGCACAGATACCAATGTAGACAGTGCAAGCACTGCAAACTGTGCAAGCACAG
		</sequence>
		<sequence>
			<taxon idref="13_Pig_Portugal_1968.179"/>
			ATGCAGCCTACCACGCAGAGATAAGCTTTCGGATAGAGATACAGCTCTTCCAGACGCATGTTCATCTATATCGGATATTAGCCCCGTTACGTATCCGATCACATTACCTATTATTAAAAACATGTAACTGCTCATGGTATCAATCTTATCGATAAGTTTCCATCAAAGTTCTGCAGCTCTTACATACCCCCACTACGGAGGCAATGCAATTAAAACCCCCGATGATCCGGGTGCGATGATGATCCTTTGCTTTGAAGCCACGGGAGGAATACCAACCCAGTGGTCATATTAACGTATCCAGAGCAAGAGAATTTTATATTAGTTGGGACACGGATTACGTGGGGTCTATCACTACGGCTGATCTTGTATCGGCATCTGCATTAACTTGTA---------------------------------------TTGTGCAAGGTGGATACAATGTAACTGCAAGCACTTGTGCAACGTGCAAGCACAGGTGCAAGCACTTGTGCAGATACCAATG---AGACACTGCAGACCAATGTAGACACCTGTGCAAGCACTTGTGCAGATACCAATGTAGACATAAACACTTGTGCAAGCACAGATACCAATGTAGACAGTGCAAGCACTGCAAACTGTGCAAGCACAG
		</sequence>
		<sequence>
			<taxon idref="66_Pig_CoteIvoire_1996.179"/>
			ATGCAGCCTACCACGCAGAGATAAGCTTTCGGATAGAGATACAGCTCTTCCAGACGCATGTTCATGTATATCGGATATTAGCCCCGTTACGTATCCGATCACATTACCTATTATTAAAAACATGTAACTGCTCATGGTATCAATCTTATCGATAAGTTTCCATCAAAGTTCTGCAGCTCTTACATACCCCCACTACGGAGGCAATGCAATTAAAACCCCCGATGATCCGGGTGCGATGATGATCCTTTGCTTTGAAGCCACGGGAGGAATACCAACCCAGTGGTCATATTAACGTATCCAGAGCAAGAGAATTTTATATTAGTTGGGACACGGATTACGTGGGGTCTATCACTACGGCTGATCTTGTATCGGCATCTGCATTAACTTGTA----TCTTGTGCA-----------------------CACTTGTGCAAGGTGGATACAATGTAACCGCAAGCACTTGTGCAG------------------------------------------------------------------ATCAA--------------------------------TAAACACTTGTGCAAGCACAGATACCAATGTAGACAGTGCAAGCACTGCAAGTTGTGCAAGCACAG
		</sequence>
		<sequence>
			<taxon idref="63_Pig_CoteIvoire_1996.120"/>
			ATGCAGCCTACCACGCAGAGATAAGCTTTCGGATAGAGATACAGCTCTTCCAGACGCATGTTCATCTATATCGGATATTAGCCCCGTTACGTATCCGATCACATTACCTATTATTAAAAACATGTAACTGCTCATGGTATCAATCTTATCGATAAGTTTCCATCAAAGTTCTGCAGCTCTTACATACCCCCACTACGGAGGCAATGCAATTAAAACCCCCGATGATCCGGGTGCGATGATGATCCTTTGCTTTGAAGCCACGGGAGGAATACCAACCCAGTGGTCATATTAACGTATCCAGAGCAAGAGAATTTTATATTAGTTGGGACACGGATTACGTGGGGTCTATCACTACGGCTGATCTTGTATCGGCATCTGCATTAACTTGTA----TCTTGTGCA-----------------------CACTTGTGCAAGGTGGATACAATGTAACCGCAAGCACTTGTGCAG------------------------------------------------------------------ATCAA--------------------------------TAAACACTTGTGCAAGCACAGATACCAATGTAGACAGTGCAAGCACTGCAAGTTGTGCAAGCACAG
		</sequence>
		<sequence>
			<taxon idref="67_Pig_CoteIvoire_1996.179"/>
			ATGCAGCCTACCACGCAGAGATAAGCTTTCGGATAGAGATACAGCTCTTCCAGACGCATGTTCATCTATATCGGATATTAGCCCCGTTACGTATCCGATCACATTACCTATTATTAAAAACATGTAACTGCTCATGGTATCAATCTTATCGATAAGTTTCCATCAAAGTTCTGCAGCTCTTACATACCCCCACTACGGAGGCAATGCAATTAAAACCCCCGATGATCCGGGTGCGATGATGATCCTTTGCTTTGAAGCCACGGGAGGAATACCAACCCAGTGGTCATATTAACGTATCCAGAGCAAGAGAATTTTATATTAGTTGGGACACGGATTACGTGGGGTCTATCACTACGGCTGATCTTGTATCGGCATCTGCATTAACTTGTA------TTGTGCA-----------------------CACTTGTGCAAGGTGGATACAATGTAACCGCAAGCACTTGTGCAG------------------------------------------------------------------ATCAA--------------------------------TAAACACTTGTGCAAGCACAGATACCAATGTAGACAGTGCAAGCACTGCAAGTTGTGCAAGCACAG
		</sequence>
		<sequence>
			<taxon idref="73_Pig_CapeVerde_1997.179"/>
			ATGCAGCCTACCACGCAGAGATAAGCTTTCGGATAGAGATACAGCTCTTCCAGACGCATGTTCATCTATATCGGATATTAGCCCCGTTACGTATCCGATCACATTACCTATTATTAAAAACATGTAACTGCTCATGGTATCAATCTTATCGATAAGTTTCCATCAAAGTTCTGCAGCTCTTACATACCCCCACTACGGAGGCAATGCAATTAAAACCCCCGATGATCCGGGTGCGATGATGATCCTTTGCTTTGAAGCCACGGGAGGAATACCAACCCAGTGGTCATATTAACGTATCCAGAGCAAGAGAATTTTATATTAGTTGGGACACGGATTACGTGGGGTCTATCACTACGGCTGATCTTGTATCGGCATCTGCATTAACTTGTA------TTGTGCA-----------------------CACTTGTGCAAGGTGGATACAATGTAACCGCAAGCACTTGTGCAG------------------------------------------------------------------ATCAATGTAGACACCTGTGCAAGCACTTGTGCAGATATAAACACTTGTGCAAGCACAGATACCAATGTAGACAGTGCAAGCACTGCAAGTTGTGCAAGCACAG
		</sequence>
		<sequence>
			<taxon idref="4_Pig_Spain_1961.179"/>
			ATGCAGCCTACCACGCAGAGATAAGCTTTCGGATAGAGATACAGCTCTTCCAGACGCATGTTCATCTATATCGGATATTAGCCCCGTTACGTATCCGATCACATTACCTATTATTAAAAACATGTAACTGCTCATGGTATCAATCTTATCGATAAGTTTCCATCAAAGTTCTGCAGCTCTTACATACCCCCACTACGGAGGCAATGCAATTAAAACCCCCGATGATCCGGGTGCGATGATGATCCTTTGCTTTGAAGCCACGGGAGGAATACCAACCCAGTGGTCATATTAACGTATCCAGAGCAAGAGAATTTTATATTAGTTGGGACACGGATTACGTGGGGTCTATCACTACGGCTGATCTTGTATCGGCATCTGCATTAACTTGTAAAGCACTTGTGCAGATACCAATGTAGACACCTGTGCCACTTGTGCAAGGTGAGCACTGTGCAACTGCAAGCACTTGTGCAACTGTGAGACACCTGTGCAAGCACTTGTGCAGATACCAATGTAGACACCTTGCAAGCTTGTGCAGATACCAATGTAGACACCTGTGCAAGCACTTGTGCAGATATAGACACCTGTGCAAGCACAGATACCAATGTAAACAGTGCAAGCATTGCAAACTGTGCAAGCACAG
		</sequence>
		<sequence>
			<taxon idref="3_Pig_Spain_1961.179"/>
			ATGCAGCCTACCACGCAGAGATAAGCTTTCGGATAGAGATACAGCTCTTCCAGACGCATGTTCATCTATATCGGATATTAGCCCCGTTACGTATCCGATCACATTACCTATTATTAAAAACATGTAACTGCTCATGGTATCAATCTTATCGATAAGTTTCCATCAAAGTTCTGCAGCTCTTACATACCCCCACTACGGAGGCAATGCAATTAAAACCCCCGATGATCCGGGTGCGATGATGATCCTTTGCTTTGAAGCCACGGGAGGAATACCAACCCAGTGGTCATATTAACGTATCCAGAGCAAGAGAATTTTATATTAGTTGGGACACGGATTACGTGGGGTCTATCACTACGGCTGATCTTGTATCGGCATCTGCATTAACTTGTAAAGCACTTGTGCAGATACCAATGTAGACACCTGTGCCACTTGTGCAAGGTGAGCACTGTGCAACTGCAAGCACTTGTGCAACGTGCAAGCACAGGTGCAAGCACTTGTGCAGATACCAATGTAGACACCTTGCAAGCTTGTGCAGATACCAATGTAGACACCTGTGCAAGCACTTGTGCAGATATAGACACCTGTGCAAGCACAGATACCAATGTAAACAGTGCAAGCATTGCAAACTGTGCAAGCACAG
		</sequence>
		<sequence>
			<taxon idref="41_Tick_Portugal_1988.179"/>
			ATGCAGCCTACCACGCAGAGATAAGCTTTCGGATAGAGATACAGCTCTTCCAGACGCATGTTCATCTATATCGGATATTAGCCCCGTTACGTATCCGATCACATTACCTATTATTAAAAACATGTAACTGCTCATGGTATCAATCTTATCGATAAGTTTCCATCAAAGTTCTGCAGCTCTTACATACCCCCACTACGGAGGCAATGCAATTAAAACCCCCGATGATCCGGGTGCGATGATGATCCTTTGCTTTGAAGCCACGGGAGGAATACCAACCCAGTGGTCATATTAACGTATCCAGAGCAAGAGAATTTTATATTAGTTGGGACACGGATTACGTGGGGTCTATCACTACGGCTGATCTTGTATCGGCATCTGCATTAACTTGTAAAGCACTTGTGCAGATACCAATGTAGACACCTGTGCCACTTGTGCAAGGTGAGCACGGTGCAACAGCAAGCACTTGTGCAGTGTGTAGACACCTGTGCAAGCACTTGTGCAGATACCAATGTAGACACCTTGCAAGCTTGTGCAGATACCAATGTAGACACCTGTGCAAGCACTTGTGCAGATATAAACACTTGTGCAAGCACAGATACCAATGTAGACAGTGCAAGCACTGCAAACTGTGCAAGCACAG
		</sequence>
		<sequence>
			<taxon idref="35_Pig_Portugal_1986.179"/>
			ATGCAGCCTACCACGCAGAGATAAGCTTTCGGATAGAGATACAGCTCTTCCAGACGCATGTTCATCTATATCGGATATTAGCCCCGTTACGTATCCGATCACATTACCTATTATTAAAAACATGTAACTGCTCATGGTATCAATCTTATCGATAAGTTTCCATCAAAGTTCTGCAGCTCTTACATACCCCCACTACGGAGGCAATGCAATTAAAACCCCCGATGATCCGGGTGCGATGATGATCCTTTGCTTTGAAGCCACGGGAGGAATACCAACCCAGTGGTCATATTAACGTATCCAGAGCAAGAGAATTTTATATTAGTTGGGACACGGATTACGTGGGGTCTATCACTACGGCTGATCTTGTATCGGCATCTGCATTAACTTGTAAAGCACTTGTGCAGATACCAATGTAGACACCTGTGCCACTTGTGCAAGGTGAGCACTGTGCAACAGCAAGCACTTGTGCAGTATGTAAACACTTGTGCAAGCATGTGTGCAGATACCAATGTAGACACCTTGCAAGCTTGTGCAGATACCAATGTAGACACCTGTGCAAGCACTTGTGCAGATATAAACACTTGTGCAAGCACAGATACCAATGTAGACAGTGCAAGCACTGCAAACTGTGCAAGCACAG
		</sequence>
		<sequence>
			<taxon idref="86_Pig_Italy_1998.179"/>
			ATGCAGCCTACCACGCAGAGATAAGCTTTCGGATAGAGATACAGCTCTTCCAGACGCATGTTCATCTATATCGGATATTAGCCCCGTTACGTATCCGATCACATTACCTATTATTAAAAACATGTAACTGCTCATGGTATCAATCTTATCGATAAGTTTCCATCAAAGTTCTGCAGCTCTTACATACCCCCACTACGGAGGCAATGCAATTAAAACCCCCGATGATCCGGGTGCGATGATGATCCTTTGCTTTGAAGCCACGGGAGGAATACCAACCCAGTGGTCATATTAACGTATCCAGAGCAAGAGAATTTTATATTAGTTGGGACACGGATTACGTGGGGTCTATCACTACGGCTGATCTTGTATCGGCATCTGCATTAACTTGTAAAGCACTTGTGCAGATACCAATGTAGACACCTGTGCCACTTGTGCAAGGTGAGCACTGTGCAACAGCAAGCACTTGTGCAGTAATGAGACACCTGTGCAAGCACTTGTGCAGATACCAATGTAGACACCTTGCAAGCTTGTGCAGATACCAATGTAGACACCTGTGCAAGCACTTGTGCAGATATAAACACTTGTGCAAGCACAGATACCAATGTAGACAGTGCAAGCACTGCAAACTGTGCAAGCACAG
		</sequence>
		<sequence>
			<taxon idref="245_Pig_Cameroon_2010.60"/>
			ATGCAGCCTACCACGCAGAGATAAGCTTTCGGATAGAGATACAGCTCTTCCAGACGCATGTTCATCTATATCGGATATTAGCCCCGTTACGTATCCGATCACATTACCTATTATTAAAAACATGTAACTGCTCATGGTATCAATCTTATCGATAAGTTTCCATCAAAGTTCTGCAGCTCTTACATACCCCCACTACGGAGGCAATGCAATTAAAACCCCCGATGATCCGGGTGCGATGATGATCCTTTGCTTTGAAGCCACGGGAGGAATACCAACCCAGTGGTCATATTAACGTATCCAGAGCAAGAGAATTTTATATTAGTTGGGACACGGATTACGTGGGGTCTATCACTACGGCTGATCTTGTATCGGCATCTGCATTAACTTGTAAAGCACTTGTGCAGATACCAATGTA-----------CACCTGTGCAAGGTGAGCACTGTGCAACTGCAAGCACTTGTGCAA-----------------------------------------------GCTGCAAGCTTGTGCAGATACCAATGTAGACACCTGTGCAAGCACTTGTGCAGATATAAACACTTGTGCAAGCACAGATACCAATGTAGACAGTGCAAGCACTGCAAACTGTGCAAGCACAG
		</sequence>
		<sequence>
			<taxon idref="246_Pig_Cameroon_2010.62"/>
			ATGCAGCCTACCACGCAGAGATAAGCTTTCGGATAGAGATACAGCTCTTCCAGACGCATGTTCATCTATATCGGATATTAGCCCCGTTACGTATCCGATCACATTACCTATTATTAAAAACATGTAACTGCTCATGGTATCAATCTTATCGATAAGTTTCCATCAAAGTTCTGCAGCTCTTACATACCCCCACTACGGAGGCAATGCAATTAAAACCCCCGATGATCCGGGTGCGATGATGATCCTTTGCTTTGAAGCCACGGGAGGAATACCAACCCAGTGGTCATATTAACGTATCCAGAGCAAGAGAATTTTATATTAGTTGGGACACGGATTACGTGGGGTCTATCACTACGGCTGATCTTGTATCGGCATCTGCATTAACTTGTAAAGCACTTGTGCAGATACCAATGTAGAC---------ACCTGTGCAAGGTGAGCACTGTGCAACTGCAAGCACTTGTGCAA-----------------------------------------------GCTGCAAGCTTGTGCAGATACCAATGTAGACACCTGTGCAAGCACTTGTGCAGATATAAACACTTGTGCAAGCACAGATACCAATGTAGACAGTGCAAGCACTGCAAACTGTGCAAGCACAG
		</sequence>
		<sequence>
			<taxon idref="224_Pig_Benin_2009.120"/>
			ATGCAGCCTACCACGCAGAGATAAGCTTTCGGATAGAGATACAGCTCTTCCAGACGCATGTTCATCTATATCGGATATTAGCCCCGTTACGTATCCGATCACATTACCTATTATTAAAAACATGTAACTGCTCATGGTATCAATCTTATCGATAAGTTTCCATCAAAGTTCTGCAGCTCTTACATACCCCCACTACGGAGGCAATGCAATTAAAACCCCCGATGATCCGGGTGCGATGATGATCCTTTGCTTTGAAGCCACGGGAGGAATACCAACCCAGTGGTCATATTAACGTATCCAGAGCAAGAGAATTTTATATTAGTTGGGACACGGATTACGTGGGGTCTATCACTACGGCTGATCTTGTATCGGCATCTGCATTAACTTGTAAGATACCAATGTAGACACCTGTGCAAGCACTTGTGCCACTTGTGCAAGGTGAGCACTGTGCAACAGCAAGCACTTGTGCAGTGTGCAAGCACTTGTGCAAGCACTTGTGCAAGCACTTGTGCAAGCACAGTGCAAGCTTGTGCAGATACCAATGTAGACACCTGTGCAAGCACTTGTGCAAACACAAGCACTTGTGCAAGCACAGATACCAATGTAGACAGTGCAAGCACTGCAAACTGTGCAAGCACAG
		</sequence>
		<sequence>
			<taxon idref="213_Pig_BurkinaFaso_2009.60"/>
			ATGCAGCCTACCACGCAGAGATAAGCTTTCGGATAGAGATACAGCTCTTCCAGACGCATGTTCATCTATATCGGATATTAGCCCCGTTACGTATCCGATCACATTACCTATTATTAAAAACATGTAACTGCTCATGGTATCAATCTTATCGATAAGTTTCCATCAAAGTTCTGCAGCTCTTACATACCCCCACTACGGAGGCAATGCAATTAAAACCCCCGATGATCCGGGTGCGATGATGATCCTTTGCTTTGAAGCCACGGGAGGAATACCAACCCAGTGGTCATATTAACGTATCCAGAGCAAGAGAATTTTATATTAGTTGGGACACGGATTACGTGGGGTCTATCACTACGGCTGATCTTGTATCGGCATCTGCATTAACTTGTA------TTGTGCAGATACCAATGTAGACACCTGTGCCACTTGTGCAAGATGGACACTGTGCAACTGCAAGCACTTGTGCAGTGTGCAAGCACTTGTGCAAGCACTTGTGCAAGCACTTGTGCAAGCACAGTGCAAGCTTGTGCAGATACCAATGTAGACACCTGTGCAAGCACTTGTGCAAGCACAAGCACTTGTGCAAGCACAGATACCAATGTAGACAGTGCAAGCACTGCAAACTGTGCAAGCACAG
		</sequence>
		<sequence>
			<taxon idref="155_Pig_BurkinaFaso_2007.108"/>
			ATGCAGCCTACCACGCAGAGATAAGCTTTCGGATAGAGATACAGCTCTTCCAGACGCATGTTCATCTATATCGGATATTAGCCCCGTTACGTATCCGATCACATTACCTATTATTAAAAACATGTAACTGCTCATGGTATCAATCTTATCGATAAGTTTCCATCAAAGTTCTGCAGCTCTTACATACCCCCACTACGGAGGCAATGCAATTAAAACCCCCGATGATCCGGGTGCGATGATGATCCTTTGCTTTGAAGCCACGGGAGGAATACCAACCCAGTGGTCATATTAACGTATCCAGAGCAAGAGAATTTTATATTAGTTGGGACACGGATTACGTGGGGTCTATCACTACGGCTGATCTTGTATCGGCATCTGCATTAACTTGTAAAGCACTTGTGCAGATACCAATGTAGACACCTGTGCCACTTGTGCAAGGTGAGCACTGTGCAACAGCAAGCACTTGTGCAGTAATGAAGCACTTGTGCAAGCACTTGTGCAAGCACTTGTGCAAGCACAGTGCAAGCTTGTGCAGATACCAATGTAGACACCTGTGCAAGCACTTGTGCAAGCACAAGCACTTGTGCAAGCACAGATACCAATGCAAGCAGTGCAAGCACTGCAAGTTGTGCAAGCACAG
		</sequence>
		<sequence>
			<taxon idref="11_Pig_Congo_1967.179"/>
			ATGCAGCCTACCACGCAGAGATAAGCTTTCGGATAGAGATACAGCTCTTCCAGACGCATGTTCATCTATATCGGATATTAGCCCCGTTACGTATCCGATCACATTACCTATTATTAAAAACATGTAACTGCTCATGGTATCAATCTTATCGATAAGTTTCCATCAAAGTTCTGCAGCTCTTACATACCCCCACTACGGAGGCAATGCAATTAAAACCCCCGATGATCCGGGTGCGATGATGATCCTTTGCTTTGAAGCCACGGGAGGAATACCAACCCAGTGGTCATATTAACGTATCCAGAGCAAGAGAATTTTATATTAGTTGGGACACGGATTACGTGGGGTCTATCACTACGGCTGATCTTGTATCGGCATCTGCATTAACTTGTAAAGCACTTGTGCAAGCACTTGTGCAAGCACTTGTGCCACTTGTGCAAGGTGAGCACTGTGCAACTGCAAGCACTTGTGCAGTATGTAGACACCTGTGCAAGCACTTGTGCAGATACCAATGTAAACACTTTGCAAGTGTGTGCAGATACCAATGTAGACACCTG--------------------CAAGCACCTGTGCAAGCACAAGCACTTGTGCAAGCAGTGCAAGCACTGCAAGTTGTGCAAGCACAG
		</sequence>
		<sequence>
			<taxon idref="237_Pig_Congo_2009.227"/>
			ATGCAGCCTACCACGCAGAGATAAGCTTTCGGATAGAGATACAGCTCTTCCAGACGCATGTTCATCTATATCGGATATTAGCCCCGTTACGTATCCGATCACATTACCTATTATTAAAAACATGTAACTGCTCATGGTATCAATCTTATCGATAAGTTTCCATCAAAGTTCTGCAGCTCTTACATACCCCCACTACGGAGGCAATGCAATTAAAACCCCCGATGATCCGGGTGCGATGATGATCCTTTGCTTTGAAGCCACGGGAGGAATACCAACCCAGTGGTCATATTAACGTATCCAGAGCAAGAGAATTTTATATTAGTTGGGACACGGATTACGTGGGGTCTATCACTACGGCTGATCTTGTATCGGCATCTGCATTAACTTGTA------------------------------------------------GTGAGCACTGTGCAACTGCAAGCACTTGTGCAA---------------------------------------------------------------------------------------------------GCTGCAAGCACTTGTGCAAGCACAAGCACTTGTGCAAGCAGTGCAAG---------TTGTGCAAACACAG
		</sequence>
		<sequence>
			<taxon idref="211_Pig_Benin_2009.33"/>
			ATGCAGCCTACCACGCAGAGATAAGCTTTCGGATAGAGATACAGCTCTTCCAGACGCATGTTCATCTATATCGGATATTAGCCCCGTTACGTATCCGATCACATTACCTATTATTAAAAACATGTAACTGCTCATGGTATCAATCTTATCGATAAGTTTCCATCAAAGTTCTGCAGCTCTTACATACCCCCACTACGGAGGCAATGCAATTAAAACCCCCGATGATCCGGGTGCGATGATGATCCTTTGCTTTGAAGCCACGGGAGGAATACCAACCCAGTGGTCATATTAACGTATCCAGAGCAAGAGAATTTTATATTAGTTGGGACACGGATTACGTGGGGTCTATCACTACGGCTGATCTTGTATCGGCATCTGCATTAACTTGTAAAGCACTTGTGCAGATACCAATGTAGACACCTGTGCCACTTGTGCAAGGTGAGCACTGTGCAACAGCAAGCACTTGTGCAGTAATGAAGCACTTGTGCAAGCACTTGTGCAAGCACTTGTGCAAGCACAGTGCAAGCTTGTGCAGATACCAATGTAGACACCTGTGCAAGCACTTGTGCAAGCACAAGCACTTGTGCAAGCACAGATACCAATGTAGACAGTGCAAGCACTGCAAACTGTGCAAGCACAG
		</sequence>
		<sequence>
			<taxon idref="154_Pig_BurkinaFaso_2007.108"/>
			ATGCAGCCTACCACGCAGAGATAAGCTTTCGGATAGAGATACAGCTCTTCCAGACGCATGTTCATCTATATCGGATATTAGCCCCGTTACGTATCCGATCACATTACCTATTATTAAAAACATGTAACTGCTCATGGTATCAATCTTATCGATAAGTTTCCATCAAAGTTCTGCAGCTCTTACATACCCCCACTACGGAGGCAATGCAATTAAAACCCCCGATGATCCGGGTGCGATGATGATCCTTTGCTTTGAAGCCACGGGAGGAATACCAACCCAGTGGTCATATTAACGTATCCAGAGCAAGAGAATTTTATATTAGTTGGGACACGGATTACGTGGGGTCTATCACTACGGCTGATCTTGTATCGGCATCTGCATTAACTTGTAAAGCACTTGTGCAGATACCAATGTAGACACCTGTGCCACTTGTGCAAGGTGAGCACTGTGCAACAGCAAGCACTTGTGCAGTGTGCAAGCACTTGTGCAAGCACTTGTGCAAGCACTTGTGCAAGCACAGTGCAAGCTTGTGCAGATACCAATGTAGACACCTGTGCAAGCACTTGTGCAAGCACAAGCACTTGTGCAAGCACAGATACCAATGTAGACAGTGCAAGCACTGCAAGTTGTGCAAGCACAG
		</sequence>
		<sequence>
			<taxon idref="253_Pig_BurkinaFaso_2010.180"/>
			ATGCAGCCTACCACGCAGAGATAAGCTTTCGGATAGAGATACAGCTCTTCCAGACGCATGTTCATCTATATCGGATATTAGCCCCGTTACGTATCCGATCACATTACCTATTATTAAAAACATGTAACTGCTCATGGTATCAATCTTATCGATAAGTTTCCATCAAAGTTCTGCAGCTCTTACATACCCCCACTACGGAGGCAATGCAATTAAAACCCCCGATGATCCGGGTGCGATGATGATCCTTTGCTTTGAAGCCACGGGAGGAATACCAACCCAGTGGTCATATTAACGTATCCAGAGCAAGAGAATTTTATATTAGTTGGGACACGGATTACGTGGGGTCTATCACTACGGCTGATCTTGTATCGGCATCTGCATTAACTTGTAAAGCACTTGTGCAGATACCAATGTAGACACCTGTGCCACTTGTGCAAGGTGAGCACTGTGCAACAGCAAGCACTTGTGCAGTGTGCAAGCACTTGTGCAAGCACTTGTGCAAGCACTTGTGCAAGCACAGTGCAAGCTTGTGCAGATACCAATGTAGACACCTGTGCAAGCACTTGTGCAAGCACAAGCACTTGTGCAAGCACAGATACCAATGTAGACAGTGCAAGCACTGCAAACTGTGCAAGCACAG
		</sequence>
		<sequence>
			<taxon idref="65_Pig_Togo_1996.179"/>
			ATGCAGCCTACCACGCAGAGATAAGCTTTCGGATAGAGATACAGCTCTTCCAGACGCATGTTCATCTATATCGGATATTAGCCCCGTTACGTATCCGATCACATTACCTATTATTAAAAACATGTAACTGCTCATGGTATCAATCTTATCGATAAGTTTCCATCAAAGTTCTGCAGCTCTTACATACCCCCACTACGGAGGCAATGCAATTAAAACCCCCGATGATCCGGGTGCGATGATGATCCTTTGCTTTGAAGCCACGGGAGGAATACCAACCCAGTGGTCATATTAACGTATCCAGAGCAAGAGAATTTTATATTAGTTGGGACACGGATTACGTGGGGTCTATCACTACGGCTGATCTTGTATCGGCATCTGCATTAACTTGTAAAGCACTTGTGCAGATACCAATGTAGACACCTGTGCCACTTGTGCAAGGTGAGCACTGTGCAACAGCAAGCACTTGTGCAGTAATGAAGCACTTGTGCAAGCACTTGTGCAAGCACTTGTGCAAGCACAGTGCAAGCTTGTGCAGATACCAATGTAGACACCTGTGCAAGCACTTGTGCAAGCATAGACACCTGTGCAAGCACAGATACCAATGTAGACAGTGCAAGCACTGCAAACTGTGCAAGCACAG
		</sequence>
		<sequence>
			<taxon idref="188_Pig_Nigeria_2008.179"/>
			ATGCAGCCTACCACGCAGAGATAAGCTTTCGGATAGAGATACAGCTCTTCCAGACGCATGTTCATCTATATCGGATATTAGCCCCGTTACGTATCCGATCACATTACCTATTATTAAAAACATGTAACTGCTCATGGTATCAATCTTATCGATAAGTTTCCATCAAAGTTCTGCAGCTCTTACATACCCCCACTACGGAGGCAATGCAATTAAAACCCCCGATGATCCGGGTGCGATGATGATCCTTTGCTTTGAAGCCACGGGAGGAATACCAACCCAGTGGTCATATTAACGTATCCAGAGCAAGAGAATTTTATATTAGTTGGGACACGGATTACGTGGGGTCTATCACTACGGCTGATCTTGTATCGGCATCTGCATTAACTTGTAAAGCACTTGTGCAGATACCAATGTAGACACCTGTGCCACTTGTGCAAGGTGAGCACTGTGCAACAGCAAGCACTTGTGCAGTGTGCAAGCACTTGTGCAAGCACTTGTGCAAGCACTTGTGCAAGCACAGTGCAAGCTTGTGCAGATACCAATGTAGACACCTGTGCAAGCACTTGTGCAAGCATAGACACCTGTGCAAGCACAGATACCAATGTAGACAGTGCAAGCACTGCAAACTGTGCAAGCACAG
		</sequence>
		<sequence>
			<taxon idref="144_Pig_Nigeria_2006.179"/>
			ATGCAGCCTACCACGCAGAGATAAGCTTTCGGATAGAGATACAGCTCTTCCAGACGCATGTTCATCTATATCGGATATTAGCCCCGTTACGTATCCGATCACATTACCTATTATTAAAAACATGTAACTGCTCATGGTATCAATCTTATCGATAAGTTTCCATCAAAGTTCTGCAGCTCTTACATACCCCCACTACGGAGGCAATGCAATTAAAACCCCCGATGATCCGGGTGCGATGATGATCCTTTGCTTTGAAGCCACGGGAGGAATACCAACCCAGTGGTCATATTAACGTATCCAGAGCAAGAGAATTTTATATTAGTTGGGACACGGATTACGTGGGGTCTATCACTACGGCTGATCTTGTATCGGCATCTGCATTAACTTGTAAAGCACTTGTGCAGATACCAATGTAGACACCTGTGCCACTTGTGCAAGGTGAGCACTGTGCAACAGCAAGCACTTGTGCAAGGTGCAAGCACTTGTGCAGATACCA---------------------------------ATGTAGACACCTGTGCAAGCACTTGTGCAAGCACTTGTGCAAGCACAAGCACAGGTGCAAGCACAGATACCAATGTAGACAGTGCAAGCACTGCAAACTGTGCAAGCACAG
		</sequence>
		<sequence>
			<taxon idref="146_Pig_Nigeria_2006.179"/>
			ATGCAGCCTACCACGCAGAGATAAGCTTTCGGATAGAGATACAGCTCTTCCAGACGCATGTTCATCTATATCGGATATTAGCCCCGTTACGTATCCGATCACATTACCTATTATTAAAAACATGTAACTGCTCATGGTATCAATCTTATCGATAAGTTTCCATCAAAGTTCTGCAGCTCTTACATACCCCCACTACGGAGGCAATGCAATTAAAACCCCCGATGATCCGGGTGCGATGATGATCCTTTGCTTTGAAGCCACGGGAGGAATACCAACCCAGTGGTCATATTAACGTATCCAGAGCAAGAGAATTTTATATTAGTTGGGACACGGATTACGTGGGGTCTATCACTACGGCTGATCTTGTATCGGCATCTGCATTAACTTGTAAAGCACTTGTGCAGATACCAATGTAGACACCTGTGCCACTTGTGCAAGGTGAGCACTGTGCAACAGCAAGCACTTGTGCAA---------GCAGGTGCAAGCACTTGTGCAGATACCAATGT---------------------AGACACCTGTGCAAGCACTTGTGCAAGCACTTGTGCAAGCACAAGCACAGGTGCAAGCACAGATACCAATGTAGACAGTGCAAGCACTGCAAACTGTGCAAGCACAG
		</sequence>
		<sequence>
			<taxon idref="194_Pig_Nigeria_2008.179"/>
			ATGCAGCCTACCACGCAGAGATAAGCTTTCGGATAGAGATACAGCTCTTCCAGACGCATGTTCATCTATATCGGATATTAGCCCCGTTACGTATCCGATCACATTACCTATTATTAAAAACATGTAACTGCTCATGGTATCAATCTTATCGATAAGTTTCCATCAAAGTTCTGCAGCTCTTACATACCCCCACTACGGAGGCAATGCAATTAAAACCCCCGATGATCCGGGTGCGATGATGATCCTTTGCTTTGAAGCCACGGGAGGAATACCAACCCAGTGGTCATATTAACGTATCCAGAGCAAGAGAATTTTATATTAGTTGGGACACGGATTACGTGGGGTCTATCACTACGGCTGATCTTGTATCGGCATCTGCATTAACTTGTAAAGCACTTGTGCAGATACCAATGTAGACACCTGTGCCACTTGTGCAAGGTGAGCACTGTGCAACTGCAAGCACAGGTGCAA---------------------GCTTGTGCAGATACCAATGTAGACACCTTGCAAGCTTGTGCAAGCACTTGTGCAAGCACTTGTGCAAGCACTTGTGCAAGCACAAGCACAGGTGCAAGCACAGATACCAATGTAGACAGTGCAAGCACTGCAAACTGTGCAAGCACAG
		</sequence>
		<sequence>
			<taxon idref="240_Pig_Togo_2009.257"/>
			ATGCAGCCTACCACGCAGAGATAAGCTTTCGGATAGAGATACAGCTCTTCCAGACGCATGTTCATCTATATCGGATATTAGCCCCGTTACGTATCCGATCACATTACCTATTATTAAAAACATGTAACTGCTCATGGTATCAATCTTATCGATAAGTTTCCATCAAAGTTCTGCAGCTCTTACATACCCCCACTACGGAGGCAATGCAATTAAAACCCCCGATGATCCGGGTGCGATGATGATCCTTTGCTTTGAAGCCACGGGAGGAATACCAACCCAGTGGTCATATTAACGTATCCAGAGCAAGAGAATTTTATATTAGTTGGGACACGGATTACGTGGGGTCTATCACTACGGCTGATCTTGTATCGGCATCTGCATTAACTTGTAAAGCACTTGTGCAGATACCAATGTAGACACCTGTGCCACTTGTGCAAGGTGAGCACTGTGCAACTGCAAGCACAGGTGCAA---------------------------------GCTTGTGCAGATACCATGTAGACCTGTGCAAGCACTTGTGCAAGCACTTGTGCAAGCACTTGTGCAAGCACAAGCACAGGTGCAAGCACAGATACCAATGTAGACAGTGCAAGCACTGCAAACTGTGCAAGCACAG
		</sequence>
		<sequence>
			<taxon idref="209_Pig_Ghana_2008.220"/>
			ATGCAGCCTACCACGCAGAGATAAGCTTTCGGATAGAGATACAGCTCTTCCAGACGCATGTTCATCTATATCGGATATTAGCCCCGTTACGTATCCGATCACATTACCTATTATTAAAAACATGTAACTGCTCATGGTATCAATCTTATCGATAAGTTTCCATCAAAGTTCTGCAGCTCTTACATACCCCCACTACGGAGGCAATGCAATTAAAACCCCCGATGATCCGGGTGCGATGATGATCCTTTGCTTTGAAGCCACGGGAGGAATACCAACCCAGTGGTCATATTAACGTATCCAGAGCAAGAGAATTTTATATTAGTTGGGACACGGATTACGTGGGGTCTATCACTACGGCTGATCTTGTATCGGCATCTGCATTAACTTGTAAAGCACTTGTGCAGATACCAATGTAGACACCTGTGCCACTTGTGCAAGGTGAGCACTGTGCAACAGCAAGCACTTGTGCAG-----------ATATGTAGACACCTGTGCAAGCACTTGTGCAAGCACTTTGCAAGCTTGTGCAAGCACTTGTGCAAGCACTTGTGCAAGCACTTGTGCAAGCACAAGCACAGGTGCAAGCACAGATACCAATGTAGACAGTGCAAGCACTGCAAACTGTGCAAGCACAG
		</sequence>
		<sequence>
			<taxon idref="173_Pig_Ghana_2007.292"/>
			ATGCAGCCTACCACGCAGAGATAAGCTTTCGGATAGAGATACAGCTCTTCCAGACGCATGTTCATCTATATCGGATATTAGCCCCGTTACGTATCCGATCACATTACCTATTATTAAAAACATGTAACTGCTCATGGTATCAATCTTATCGATAAGTTTCCATCAAAGTTCTGCAGCTCTTACATACCCCCACTACGGAGGCAATGCAATTAAAACCCCCGATGATCCGGGTGCGATGATGATCCTTTGCTTTGAAGCCACGGGAGGAATACCAACCCAGTGGTCATATTAACGTATCCAGAGCAAGAGAATTTTATATTAGTTGGGACACGGATTACGTGGGGTCTATCACTACGGCTGATCTTGTATCGGCATCTGCATTAACTTGTAAAGCACTTGTGCAGATACCAATGTAGACACCTGTGCCACTTGTGCAAGGTGAGCACTGTGCAACAGCAAGCACTTGTGCAG-----------ATATGTAGACACCTGTGCAAGCACTTGTGCAAGCACTTTGCAAGCTTGTGCAAGCACTTGTGCAAGCACTTGTGCAAGCACTTG--------CAAGCACAGGTGCAAGCACAGATACCAATGTAGACAGTGCAAGCACTGCAAACTGTGCAAGCACAG
		</sequence>
		<sequence>
			<taxon idref="250_Pig_BurkinaFaso_2010.180"/>
			ATGCAGCCTACCACGCAGAGATAAGCTTTCGGATAGAGATACAGCTCTTCCAGACGCATGTTCATCTATATCGGATATTAGCCCCGTTACGTATCCGATCACATTACCTATTATTAAAAACATGTAACTGCTCATGGTATCAATCTTATCGATAAGTTTCCATCAAAGTTCTGCAGCTCTTACATACCCCCACTACGGAGGCAATGCAATTAAAACCCCCGATGATCCGGGTGCGATGATGATCCTTTGCTTTGAAGCCACGGGAGGAATACCAACCCAGTGGTCATATTAACGTATCCAGAGCAAGAGAATTTTATATTAGTTGGGACACGGATTACGTGGGGTCTATCACTACGGCTGATCTTGTATCGGCATCTGCATTAACTTGTAAAGCACTTGTGCAGATACCAATGTAGACACCTGTGCCACTTGTGCAAGGTGAGCACTGTGCAACTGCAAGCACTTGTGCAGTAATGAGACACCTGTGCAAGCACTTGTGCAAGCACT------------TTGCAAGCTTGTGCAAGCACTTGTGCAAGCACTTGTGCAAGCACTTGTGCAAGCACAAGCACAGGTGCAAGCACAGATACCAATGTAGACAGTGCAAGCACTGCAAACTGTGCAAGCACAG
		</sequence>
		<sequence>
			<taxon idref="249_Pig_BurkinaFaso_2010.180"/>
			ATGCAGCCTACCACGCAGAGATAAGCTTTCGGATAGAGATACAGCTCTTCCAGACGCATGTTCATCTATATCGGATATTAGCCCCGTTACGTATCCGATCACATTACCTATTATTAAAAACATGTAACTGCTCATGGTATCAATCTTATCGATAAGTTTCCATCAAAGTTCTGCAGCTCTTACATACCCCCACTACGGAGGCAATGCAATTAAAACCCCCGATGATCCGGGTGCGATGATGATCCTTTGCTTTGAAGCCACGGGAGGAATACCAACCCAGTGGTCATATTAACGTATCCAGAGCAAGAGAATTTTATATTAGTTGGGACACGGATTACGTGGGGTCTATCACTACGGCTGATCTTGTATCGGCATCTGCATTAACTTGTAAAGCACTTGTGCAGATACCAATGTAGACACCTGTGCCACTTGTGCAAGGTGAGCACTGTGCAACAGCAAGCACTTGTGCAGTAATGAGACACCTGTGCAAGCACTTGTGCAAGCACT------------TTGCAAGCTTGTGCAAGCACTTGTGCAAGCACTTGTGCAAGCACTTGTGCAAGCACAAGCACAGGTGCAAGCACAGATACCAATGTAGACAGTGCAAGCACTGCAAACTGTGCAAGCACAG
		</sequence>
		<sequence>
			<taxon idref="174_Pig_Ghana_2007.306"/>
			ATGCAGCCTACCACGCAGAGATAAGCTTTCGGATAGAGATACAGCTCTTCCAGACGCATGTTCATCTATATCGGATATTAGCCCCGTTACGTATCCGATCACATTACCTATTATTAAAAACATGTAACTGCTCATGGTATCAATCTTATCGATAAGTTTCCATCAAAGTTCTGCAGCTCTTACATACCCCCACTACGGAGGCAATGCAATTAAAACCCCCGATGATCCGGGTGCGATGATGATCCTTTGCTTTGAAGCCACGGGAGGAATACCAACCCAGTGGTCATATTAACGTATCCAGAGCAAGAGAATTTTATATTAGTTGGGACACGGATTACGTGGGGTCTATCACTACGGCTGATCTTGTATCGGCATCTGCATTAACTTGTAAAGCACTTGTGCAGATACCAATGTAGACACCTGTGCCACTTGTGCAAGGTGAGCACTGTGCAACAGCAAGCACTTGTGCAGTAATGAGACACCTGTGCAAGCACTTGTGCAAGCACT------------TTGCAAGCTTGTGCAAGCACTTGTGCAAGCACTTGTGCAAGCACTTG--------CAAGCACAGGTGCAAGCACAGATACCAATGTAGACAGTGCAAGCACTGCAAACTGTGCAAGCACAG
		</sequence>
		<sequence>
			<taxon idref="229_Pig_BurkinaFaso_2009.210"/>
			ATGCAGCCTACCACGCAGAGATAAGCTTTCGGATAGAGATACAGCTCTTCCAGACGCATGTTCATCTATATCGGATATTAGCCCCGTTACGTATCCGATCACATTACCTATTATTAAAAACATGTAACTGCTCATGGTATCAATCTTATCGATAAGTTTCCATCAAAGTTCTGCAGCTCTTACATACCCCCACTACGGAGGCAATGCAATTAAAACCCCCGATGATCCGGGTGCGATGATGATCCTTTGCTTTGAAGCCACGGGAGGAATACCAACCCAGTGGTCATATTAACGTATCCAGAGCAAGAGAATTTTATATTAGTTGGGACACGGATTACGTGGGGTCTATCACTACGGCTGATCTTGTATCGGCATCTGCATTAACTTGTAAAGCACTTGTGCAGATACCAATGTAGACACCTGTGCCACTTGTGCAAGGTGAGCACTGTGCAACAGCAAGCACTTGTGCAGTGTGCAAGCACTTGTGCAAGCACTTGTGCAAGCACTTGTGCAAGCACTTTGCAAGCTTGTGCAAGCACTTGTGCAAGCACTTGTGCAAGCACTTGTGCAAGCACAAGCACTTGTGCAAGCACAGATACCAATGTAGACAGTGCAAGCACTGCAAACTGTGCAAGCACAG
		</sequence>
		<sequence>
			<taxon idref="198_Pig_Nigeria_2008.179"/>
			ATGCAGCCTACCACGCAGAGATAAGCTTTCGGATAGAGATACAGCTCTTCCAGACGCATGTTCATCTATATCGGATATTAGCCCCGTTACGTATCCGATCACATTACCTATTATTAAAAACATGTAACTGCTCATGGTATCAATCTTATCGATAAGTTTCCATCAAAGTTCTGCAGCTCTTACATACCCCCACTACGGAGGCAATGCAATTAAAACCCCCGATGATCCGGGTGCGATGATGATCCTTTGCTTTGAAGCCACGGGAGGAATACCAACCCAGTGGTCATATTAACGTATCCAGAGCAAGAGAATTTTATATTAGTTGGGACACGGATTACGTGGGGTCTATCACTACGGCTGATCTTGTATCGGCATCTGCATTAACTTGTAAAGCACTTGTGCAGATACCAATGTAGACACCTGTGCCACTTGTGCAAGGTGAGCACTGTGCAACAGCAAGCACTTGTGCAGTGTGCAAGCACTTGTGCAAGCACTTGTGCAAGCACAGGTGCAAGCACTTTGCAAGCTTGTGCAGATACCAATGTAGACACCTGTGCAAGCACTTGTGCAAGCACAAGCACTTGTGCAAGCACAGATACCAATGTAGACAGTGCAAGCACTGCAAACTGTGCAAGCACAG
		</sequence>
		<sequence>
			<taxon idref="178_Pig_Tanzania_2008.30"/>
			ATGCAGCCTACCACGCAGAAATAAGCTTTCGGACAGAGATACAGCTCTTCCAGACGCATGTTCATCTATATCTGATATTAATCCCGTTACTTATCCGATCACATTACCTATTATTAAAAACATGTAACAGCTCATGGGATCAATCTTATCGATAAGTTTCCATCAAAGTTCTGCAGCTCTTACATACCCCCACTACGGAGGCAATTCGATTAAAACCCCTGACGATCCGGGCGCGATGATGATCCTTCGCTTTGAAGCCACGGGAGGAATACCAACCCAGTGGTCATATTAACGTATCCAGAGCAAGAGAATTTTATATTAGCTGGGACACGGATTATGTGGGATCTATCACCACGGCTGATCTTGTATCGGCATCTGCATTAACTTGTAAAGCACAAATGCAGACACCAATATAGATACCTGTGCCACAAATACAGAATGGATACTGTGCAACAGCAAGCACAAATGCAGCATGCAAGCACAAATACAGACACTAATGCAGATACCTGTGCAAGCACAATGCAAGCAAATACAGACACTAATGCAGATACCTGTGCAAGCACAAATGCAAGCACAAGCACAAATGCAAGCACAGACACTAATACAGACAATATAGACACTACAGACAATGCAAACACAG
		</sequence>
		<sequence>
			<taxon idref="179_Pig_Tanzania_2008.30"/>
			ATGCAGCCTACCACGCAGAAATAAGCTTTCGGACAGAGATACAGCTCTTCCAGACGCATGTTCATCTATATCTGATATTAATCCCGTTACTTATCCGATCACATTACCTATTATTAAAAACATGTAACAGCTCATGGGATCAATCTTATCGATAAGTTTCCATCAAAGTTCTGCAGCTCTTACATACCCCCACTACGGAGGCAATTCGATTAAAACCCCTGACGATCCGGGCGCGATGATGATCCTTCGCTTTGAAGCCACGGGAGGAATACCAACCCAGTGGTCATATTAACGTATCCAGAGCAAGAGAATTTTATATTAGCTGGGACACGGATTATGTGGGATCTATCACCACGGCTGATCTTGTATCGGCATCTGCATTAACTT---------------------------------------------TGCAAGATAGACACAATGCAACCGCAAGCACAAATGCAA-----------GCATACAGACACTAATGCAGATACCTGTGCAAGCACAATGCAAGCAAATGCAGACACCAATATAGATACCTGTGCAAGCACAAA--------CAAGCACAAATGCAAGCACAGACACTAATACAGACAATATAGACACTACAGACAATGCAAACACAG
		</sequence>
		<sequence>
			<taxon idref="26_Tick_Malawi_1983.179"/>
			ATGCAGCCTACCACGCAGAAATAAGCTTTCGGATAGAGATACAGCTCTTCCAGACGCATGTTCATCTATATCTGATATTAACCCCGTTACTTATCCGATCACATTACCTATTATTAAAAACATGTAACTGCTCATGGTATCAATCTTATCGATAAGTTTCCATCAAAGTTCTGCAGCTCTTACATACCCCCACTATGGAGGCAATTCGATTAAAACCCCTGATGATCCGGGCGCGATGATGATCCTTCGCTTTGAAGCCACGGGAGGAATACCAACCCAGTGGTCATATTAACGTATCCAGAGCAAGAGAATTTTATATTAGTTGGGACACGGATTATGTGGGATCTATTACCACGGCTGATCTTGTATCAGCATCTGCATTAACTTGTATAGCACCAATGCAGATACCAATGTAGATACTTGTGCCACCAATGCAAGATGGACACAATGCAATAGCAAGCACCAATGCAA---------------------GCAAATGTAGACACCAATGCAAGCACCATGCAAGTAAATGCAGATACCAATGTAGATACTTGTGCAAGCACCAATGCAAGCATAGACACCAATGCAAGCATAGACACCAATGCAGACAATGCAAACACTGCAAACAATGCAAACACAG
		</sequence>
		<sequence>
			<taxon idref="34_Pig_Malawi_1986.179"/>
			ATGCAGCCTACCACGCAGAAATAAGCTTTCGGATAGAGATACAGCTCTTCCAGACGCATGTTCATCTATATCTGATATTAACCCCGTTACTTATCCGATCACATTACCTATTATTAAAAACATGTAACTGCTCATGGTATCAATCTTATCGATAAGTTTCCATCAAAGTTCTGCAGCTCTTACATACCCCCACTATGGAGGCAATTCGATTAAAACCCCTGATGATCCGGGCGCGATGATGATCCTTCGCTTTGAAGCCACGGGAGGAATACCAACCCAGTGGTCATATTAACGTATCCAGAGCAAGAGAATTTTATATTAGTTGGGACACGGATTATGTGGGATCTATTACCACGGCTGATCTTGTATCAGCATCTGCATTAACTTGTA------------------------------------------------GTGAGCACAATGCAACAGCAAGCACCAATGTAG------------------------------------------------------------------ACCAATGCAAGCATAAATGCAAGCACCAATGCAAGCATAGACACCAATGCAAGCACAGACATCAATGCAAACAATGCAGACATTGCAAACAATGCAAACACAG
		</sequence>
		<sequence>
			<taxon idref="48_Pig_Malawi_1990.179"/>
			ATGCAGCCTACCACGCAGAAATAAGCTTTCGGATAGAGATACAGCTCTTCCAGACGCATGTTCATCTATATCTGATATTATCCCCGTTACTTATCCGATCACATTACCTATTATTAAAAACATGTAACTGCTCATGGTATCAATCTTATCGATAAGTTTCCATCAAAGTTCTGCAGCTCTTACATACCCCCACTATGGAGGCAATTCGATTAAAACCCCTGATGATCCGGGCGCGATGATGATCCTTCGCTTTGAAGCCACGGGAGGAATACCAACCCAGTGGTCATATTAACGTATCCAGAGCAAGAGAATTTTATATTAGTTGGGACACGGATTATGTGGGATCTATTACCACGGCTGATCTTGTATCAGCATCTGCATTAACTTGTA----TCCTGTGCA-----------------------CACCAATGCAGAGTGAGCACAATGCAACAGCAAGCACCAATGCAA-----------GCATGCAGATACCAATGTAGATACTTGTGCAAGCACCATGCAAGCAAATGTAGACACCAATGCAAGCATAAATGCAAGCACCAATGCAAGCATAGACACCAATGCAAGCACAGACATCAATGCAAACAATGCAGACATTGCAAACAATGCAAACACAG
		</sequence>
		<sequence>
			<taxon idref="85_Pig_Mozambique_1998.179"/>
			ATGCAGCCTACCACGCAGAAATAAGCTTTCGGATAGAGATACAGCTCTTCCAGACGCATGTTCATCTATATCTGATATTAACCCCGTTACTTATCCGATCACATTACCTATTATTAAAAACATGTAACTGCTCATGGTATCAATCTTATCGATAAGTTTCCATCAAAGTTCTGCAGCTCTTACATACCCCCACTATGGAGGCAATTCGATTAAAACCCCTGATGATCCGGGCGCGATGATGATCCTTCGCTTTGAAGCCACGGGAGGAATACCAACCCAGTGGTCATATTAACGTATCCAGAGCAAGAGAATTTTATATTAGTTGGGACACGGATTATGTGGGATCTATTACCACGGCTGATCTTGTATCAGCATCTGCATTAACTTGTAAAGCACCAATGCAGACACAAGTGCA-----------CACCAATGCAGAGTGAGCACAATGCAACAGCAAGCACCAATGCAA-----------GCATGCAGATACCAATGTAGATACTTGTGCAAGCACCATGCAAGCAAATGTAGACACCAATGCAAGCATAAATGCAAGCACCAATGCAAGCATAGACACCAATGCAAGCACAGACATCAATGCAAACAATGCAGACATTGCAAACAATGCAAACACAG
		</sequence>
		<sequence>
			<taxon idref="21_Pig_Malawi_1978.179"/>
			ATGCAGCCTACCACGCAGAAATAAGCTTTCGGATAGAGATACAGCTCTTCCAGACGCATGTTCATCTATATCTGATATTAACCCCGTTACTTATCCGATCACATTACCTATTATTAAAAACATGTAACTGCTCATGGTATCAATCTTATCGATAAGTTTCCATCAAAGTTCTGCAGCTCTTACATACCCCCACTATGGAGGCAATTCGATTAAAACCCCTGATGATCCGGGCGCGATGATGATCCTTCGCTTTGAAGCCACGGGAGGAATACCAACCCAGTGGTCATATTAACGTATCCAGAGCAAGAGAATTTTATATTAGTTGGGACACGGATTATGTGGGATCTATTACCACGGCTGATCTTGTATCAGCATCTGCATTAACTTGTA------------------------------------CACCAATGCAGAGTGAGCACAATGCAACAGCAAGCACCAATGCAA-----------GCATGCAGATACCAATGTAGATACTTGTGCAAGCACCATGCAAGCAAATGTAGACACCAATGCAAGCATAAATGCAAGCACCAATGCAAGCATAGACACCAATGCAAGCACAGACATCAATGCAAACAATGCAGACATTGCAAACAATGCAAACACAG
		</sequence>
	</alignment>

	<!-- The unique patterns from 1 to end                                       -->
	<!-- npatterns=363                                                           -->
	<patterns id="patterns" from="1" strip="false">
		<alignment idref="alignment"/>
	</patterns>

	<!-- START Discrete Traits Model                                             -->

	<!-- general data type for discrete trait model, 'Host'                      -->
	<generalDataType id="Host.dataType">

		<!-- Number Of States = 3                                                    -->
		<state code="Boar"/>
		<state code="Pig"/>
		<state code="Tick"/>
	</generalDataType>


	<!-- Data pattern for discrete trait, 'Host'                                 -->
	<attributePatterns id="Host.pattern" attribute="Host">
		<taxa idref="taxa"/>
		<generalDataType idref="Host.dataType"/>
	</attributePatterns>

	<!-- END Discrete Traits Model                                               -->


	<!-- A prior assumption that the population size has grown exponentially     -->
	<!-- throughout the time spanned by the genealogy.                           -->
	<exponentialGrowth id="exponential" units="years">
		<populationSize>
			<parameter id="exponential.popSize" value="1.0" lower="0.0"/>
		</populationSize>
		<growthRate>
			<parameter id="exponential.growthRate" value="0.0"/>
		</growthRate>
	</exponentialGrowth>

	<!-- Generate a random starting tree under the coalescent process            -->
	<coalescentSimulator id="startingTree">
		<taxa idref="taxa"/>
		<exponentialGrowth idref="exponential"/>
	</coalescentSimulator>

	<!-- Generate a tree model                                                   -->
	<treeModel id="treeModel">
		<coalescentTree idref="startingTree"/>
		<rootHeight>
			<parameter id="treeModel.rootHeight"/>
		</rootHeight>
		<nodeHeights internalNodes="true">
			<parameter id="treeModel.internalNodeHeights"/>
		</nodeHeights>
		<nodeHeights internalNodes="true" rootNode="true">
			<parameter id="treeModel.allInternalNodeHeights"/>
		</nodeHeights>
	</treeModel>

	<!-- Generate a coalescent likelihood                                        -->
	<coalescentLikelihood id="coalescent">
		<model>
			<exponentialGrowth idref="exponential"/>
		</model>
		<populationTree>
			<treeModel idref="treeModel"/>
		</populationTree>
	</coalescentLikelihood>

	<!-- The uncorrelated relaxed clock (Drummond, Ho, Phillips & Rambaut (2006) PLoS Biology 4, e88 )-->
	<discretizedBranchRates id="All_VP_CVR_Alignment_Red.branchRates">
		<treeModel idref="treeModel"/>
		<distribution>
			<exponentialDistributionModel>
				<mean>
					<parameter id="All_VP_CVR_Alignment_Red.uced.mean" value="0.001" lower="0.0"/>
				</mean>
			</exponentialDistributionModel>
		</distribution>
		<rateCategories>
			<parameter id="All_VP_CVR_Alignment_Red.branchRates.categories"/>
		</rateCategories>
	</discretizedBranchRates>
	<rateStatistic id="All_VP_CVR_Alignment_Red.meanRate" name="All_VP_CVR_Alignment_Red.meanRate" mode="mean" internal="true" external="true">
		<treeModel idref="treeModel"/>
		<discretizedBranchRates idref="All_VP_CVR_Alignment_Red.branchRates"/>
	</rateStatistic>
	<rateStatistic id="All_VP_CVR_Alignment_Red.coefficientOfVariation" name="All_VP_CVR_Alignment_Red.coefficientOfVariation" mode="coefficientOfVariation" internal="true" external="true">
		<treeModel idref="treeModel"/>
		<discretizedBranchRates idref="All_VP_CVR_Alignment_Red.branchRates"/>
	</rateStatistic>
	<rateCovarianceStatistic id="All_VP_CVR_Alignment_Red.covariance" name="All_VP_CVR_Alignment_Red.covariance">
		<treeModel idref="treeModel"/>
		<discretizedBranchRates idref="All_VP_CVR_Alignment_Red.branchRates"/>
	</rateCovarianceStatistic>

	<!-- The strict clock (Uniform rates across branches)                        -->
	<strictClockBranchRates id="Host.branchRates">
		<rate>
			<parameter id="Host.clock.rate" value="1.0" lower="0.0"/>
		</rate>
	</strictClockBranchRates>
	<rateStatistic id="Host.meanRate" name="Host.meanRate" mode="mean" internal="true" external="true">
		<treeModel idref="treeModel"/>
		<strictClockBranchRates idref="Host.branchRates"/>
	</rateStatistic>

	<!-- The general time reversible (GTR) substitution model                    -->
	<gtrModel id="gtr">
		<frequencies>
			<frequencyModel dataType="nucleotide">
				<frequencies>
					<parameter id="frequencies" value="0.25 0.25 0.25 0.25"/>
				</frequencies>
			</frequencyModel>
		</frequencies>
		<rateAC>
			<parameter id="ac" value="1.0" lower="0.0"/>
		</rateAC>
		<rateAG>
			<parameter id="ag" value="1.0" lower="0.0"/>
		</rateAG>
		<rateAT>
			<parameter id="at" value="1.0" lower="0.0"/>
		</rateAT>
		<rateCG>
			<parameter id="cg" value="1.0" lower="0.0"/>
		</rateCG>
		<rateGT>
			<parameter id="gt" value="1.0" lower="0.0"/>
		</rateGT>
	</gtrModel>

	<!-- site model                                                              -->
	<siteModel id="siteModel">
		<substitutionModel>
			<gtrModel idref="gtr"/>
		</substitutionModel>
		<relativeRate>
			<parameter id="mu" value="1.0" lower="0.0"/>
		</relativeRate>
		<gammaShape gammaCategories="4">
			<parameter id="alpha" value="0.5" lower="0.0"/>
		</gammaShape>
	</siteModel>

	<!-- Likelihood for tree given sequence data                                 -->
	<treeLikelihood id="treeLikelihood" useAmbiguities="false">
		<patterns idref="patterns"/>
		<treeModel idref="treeModel"/>
		<siteModel idref="siteModel"/>
		<discretizedBranchRates idref="All_VP_CVR_Alignment_Red.branchRates"/>

		<!-- START Ancestral state reconstruction                                    -->

		<!-- END Ancestral state reconstruction                                      -->

	</treeLikelihood>

	<!-- START Discrete Traits Model                                             -->

	<!-- asymmetric CTMC model for discrete state reconstructions                -->
	<generalSubstitutionModel id="Host.model" randomizeIndicator="false">
		<generalDataType idref="Host.dataType"/>
		<frequencies>
			<frequencyModel id="Host.frequencyModel" normalize="true">
				<generalDataType idref="Host.dataType"/>
				<frequencies>
					<parameter id="Host.frequencies" dimension="3"/>
				</frequencies>
			</frequencyModel>
		</frequencies>

		<!-- rates and indicators                                                    -->
		<rates>
			<parameter id="Host.rates" dimension="6" value="1.0" lower="0.0"/>
		</rates>
		<rateIndicator>
			<parameter id="Host.indicators" dimension="6" value="1.0"/>
		</rateIndicator>
	</generalSubstitutionModel>
	<sumStatistic id="Host.nonZeroRates" elementwise="true">
		<parameter idref="Host.indicators"/>
	</sumStatistic>
	<productStatistic id="Host.actualRates" elementwise="false">
		<parameter idref="Host.indicators"/>
		<parameter idref="Host.rates"/>
	</productStatistic>
	<siteModel id="Host.siteModel">
		<substitutionModel>
			<generalSubstitutionModel idref="Host.model"/>
		</substitutionModel>
	</siteModel>

	<!-- Likelihood for tree given discrete trait data                           -->
	<markovJumpsTreeLikelihood id="Host.treeLikelihood" stateTagName="Host.states">
		<attributePatterns idref="Host.pattern"/>
		<treeModel idref="treeModel"/>
		<siteModel idref="Host.siteModel"/>
		<generalSubstitutionModel idref="Host.model"/>
		<strictClockBranchRates idref="Host.branchRates"/>

		<!-- The root state frequencies                                              -->
		<frequencyModel id="Host.root.frequencyModel" normalize="true">
			<generalDataType idref="Host.dataType"/>
			<frequencies>
				<parameter id="Host.root.frequencies" dimension="3"/>
			</frequencies>
		</frequencyModel>

		<!-- START Ancestral state reconstruction                                    -->
		<parameter id="FromBoar" value="   0.0 1.0 1.0   
										   0.0 0.0 0.0  
										   0.0 0.0 0.0   "/>
		
		<parameter id="ToBoar" value="     0.0 0.0 0.0   
										   1.0 0.0 0.0  
										   1.0 0.0 0.0   "/>

		<parameter id="BoartoPig" value=" 0.0 1.0 0.0  
										  0.0 0.0 0.0   
										  0.0 0.0 0.0   "/>

		<parameter id="BoartoTick" value=" 0.0 0.0 1.0  
										   0.0 0.0 0.0   
										   0.0 0.0 0.0   "/>
		
		<parameter id="FromPig" value="    0.0 0.0 0.0   
										   1.0 0.0 1.0  
										   0.0 0.0 0.0   "/>
		
		<parameter id="ToPig" value="      1.0 0.0 0.0   
										   0.0 0.0 0.0  
										   1.0 0.0 0.0   "/>

		<parameter id="PigtoBoar" value=" 0.0 0.0 0.0  
										  1.0 0.0 0.0   
										  0.0 0.0 0.0   "/>

		<parameter id="PigtoTick" value=" 0.0 0.0 0.0  
										  0.0 0.0 1.0   
										  0.0 0.0 0.0   "/>
										  
	    <parameter id="FromTick" value="    0.0 0.0 0.0   
										    0.0 0.0 0.0  
										    1.0 1.0 0.0   "/>
		
		<parameter id="ToTick" value="      0.0 0.0 1.0   
										    0.0 0.0 1.0  
										    0.0 0.0 0.0   "/>

										  		
		<parameter id="TicktoBoar" value=" 0.0 0.0 0.0  
										  0.0 0.0 0.0   
										  1.0 0.0 0.0   "/>
										  
	    <parameter id="TicktoPig" value=" 0.0 0.0 0.0  
										  0.0 0.0 0.0   
										  0.0 1.0 0.0   "/>

		<!-- END Ancestral state reconstruction                                      -->

	</markovJumpsTreeLikelihood>

	<!-- END Discrete Traits Model                                               -->


	<!-- Define operators                                                        -->
	<operators id="operators" optimizationSchedule="log">
		<scaleOperator scaleFactor="0.75" weight="1">
			<parameter idref="ac"/>
		</scaleOperator>
		<scaleOperator scaleFactor="0.75" weight="1">
			<parameter idref="ag"/>
		</scaleOperator>
		<scaleOperator scaleFactor="0.75" weight="1">
			<parameter idref="at"/>
		</scaleOperator>
		<scaleOperator scaleFactor="0.75" weight="1">
			<parameter idref="cg"/>
		</scaleOperator>
		<scaleOperator scaleFactor="0.75" weight="1">
			<parameter idref="gt"/>
		</scaleOperator>
		<deltaExchange delta="0.01" weight="1">
			<parameter idref="frequencies"/>
		</deltaExchange>
		<scaleOperator scaleFactor="0.75" weight="1">
			<parameter idref="alpha"/>
		</scaleOperator>
		<scaleOperator scaleFactor="0.75" weight="3">
			<parameter idref="All_VP_CVR_Alignment_Red.uced.mean"/>
		</scaleOperator>
		<scaleOperator scaleFactor="0.75" weight="3">
			<parameter idref="Host.clock.rate"/>
		</scaleOperator>
		<subtreeSlide size="1.0" gaussian="true" weight="15">
			<treeModel idref="treeModel"/>
		</subtreeSlide>
		<narrowExchange weight="15">
			<treeModel idref="treeModel"/>
		</narrowExchange>
		<wideExchange weight="3">
			<treeModel idref="treeModel"/>
		</wideExchange>
		<wilsonBalding weight="3">
			<treeModel idref="treeModel"/>
		</wilsonBalding>
		<scaleOperator scaleFactor="0.75" weight="3">
			<parameter idref="treeModel.rootHeight"/>
		</scaleOperator>
		<uniformOperator weight="30">
			<parameter idref="treeModel.internalNodeHeights"/>
		</uniformOperator>
		<scaleOperator scaleFactor="0.75" weight="3">
			<parameter idref="exponential.popSize"/>
		</scaleOperator>
		<randomWalkOperator windowSize="1.0" weight="3">
			<parameter idref="exponential.growthRate"/>
		</randomWalkOperator>
		<upDownOperator scaleFactor="0.75" weight="3">
			<up>
				<parameter idref="All_VP_CVR_Alignment_Red.uced.mean"/>
			</up>
			<down>
				<parameter idref="treeModel.allInternalNodeHeights"/>
			</down>
		</upDownOperator>
		<swapOperator size="1" weight="10" autoOptimize="false">
			<parameter idref="All_VP_CVR_Alignment_Red.branchRates.categories"/>
		</swapOperator>
		<uniformIntegerOperator weight="10">
			<parameter idref="All_VP_CVR_Alignment_Red.branchRates.categories"/>
		</uniformIntegerOperator>
		<upDownOperator scaleFactor="0.75" weight="3">
			<up>
				<parameter idref="Host.clock.rate"/>
			</up>
			<down>
				<parameter idref="treeModel.allInternalNodeHeights"/>
			</down>
		</upDownOperator>
		<scaleOperator scaleFactor="0.75" weight="15" scaleAllIndependently="true">
			<parameter idref="Host.rates"/>
		</scaleOperator>
		<bitFlipOperator weight="7">
			<parameter idref="Host.indicators"/>
		</bitFlipOperator>
		<deltaExchange delta="0.75" weight="1">
			<parameter idref="Host.root.frequencies"/>
		</deltaExchange>
	</operators>

	<!-- Define MCMC                                                             -->
	<mcmc id="mcmc" chainLength="300000000" autoOptimize="true" operatorAnalysis="ASF_Host_EG_UCED_Asym2.ops">
		<posterior id="posterior">
			<prior id="prior">
				<gammaPrior shape="0.05" scale="10.0" offset="0.0">
					<parameter idref="ac"/>
				</gammaPrior>
				<gammaPrior shape="0.05" scale="20.0" offset="0.0">
					<parameter idref="ag"/>
				</gammaPrior>
				<gammaPrior shape="0.05" scale="10.0" offset="0.0">
					<parameter idref="at"/>
				</gammaPrior>
				<gammaPrior shape="0.05" scale="10.0" offset="0.0">
					<parameter idref="cg"/>
				</gammaPrior>
				<gammaPrior shape="0.05" scale="10.0" offset="0.0">
					<parameter idref="gt"/>
				</gammaPrior>
				<uniformPrior lower="0.0" upper="1.0">
					<parameter idref="frequencies"/>
				</uniformPrior>
				<exponentialPrior mean="0.5" offset="0.0">
					<parameter idref="alpha"/>
				</exponentialPrior>
				<gammaPrior shape="0.001" scale="1000.0" offset="0.0">
					<parameter idref="All_VP_CVR_Alignment_Red.uced.mean"/>
				</gammaPrior>
				<exponentialPrior mean="1.0" offset="0.0">
					<parameter idref="Host.clock.rate"/>
				</exponentialPrior>
				<oneOnXPrior>
					<parameter idref="exponential.popSize"/>
				</oneOnXPrior>
				<laplacePrior mean="0.0" scale="1.0">
					<parameter idref="exponential.growthRate"/>
				</laplacePrior>
				<poissonPrior mean="2.0" offset="0.0">
					<statistic idref="Host.nonZeroRates"/>
				</poissonPrior>
				<uniformPrior lower="0.0" upper="1.0">
					<parameter idref="Host.frequencies"/>
				</uniformPrior>
				<cachedPrior>
					<gammaPrior shape="1.0" scale="1.0" offset="0.0">
						<parameter idref="Host.rates"/>
					</gammaPrior>
					<parameter idref="Host.rates"/>
				</cachedPrior>
				<uniformPrior lower="0.0" upper="1.0">
					<parameter idref="Host.root.frequencies"/>
				</uniformPrior>
				<coalescentLikelihood idref="coalescent"/>
				<discretizedBranchRates idref="All_VP_CVR_Alignment_Red.branchRates"/>
				<strictClockBranchRates idref="Host.branchRates"/>

				<!-- START Discrete Traits Model                                             -->
				<generalSubstitutionModel idref="Host.model"/>

				<!-- END Discrete Traits Model                                               -->

			</prior>
			<likelihood id="likelihood">
				<treeLikelihood idref="treeLikelihood"/>

				<!-- START Discrete Traits Model                                             -->
				<markovJumpsTreeLikelihood idref="Host.treeLikelihood"/>

				<!-- END Discrete Traits Model                                               -->

			</likelihood>
		</posterior>
		<operators idref="operators"/>

		<!-- write log to screen                                                     -->
		<log id="screenLog" logEvery="30000">
			<column label="Posterior" dp="4" width="12">
				<posterior idref="posterior"/>
			</column>
			<column label="Prior" dp="4" width="12">
				<prior idref="prior"/>
			</column>
			<column label="Likelihood" dp="4" width="12">
				<likelihood idref="likelihood"/>
			</column>
			<column label="rootHeight" sf="6" width="12">
				<parameter idref="treeModel.rootHeight"/>
			</column>
			<column label="All_VP_CVR_Alignment_Red.uced.mean" sf="6" width="12">
				<parameter idref="All_VP_CVR_Alignment_Red.uced.mean"/>
			</column>
			<column label="Host.clock.rate" sf="6" width="12">
				<parameter idref="Host.clock.rate"/>
			</column>

			<!-- START Discrete Traits Model                                             -->
			<column label="Host.nonZeroRates" sf="6" width="12">
				<sumStatistic idref="Host.nonZeroRates"/>
			</column>

			<!-- END Discrete Traits Model                                               -->

		</log>

		<!-- write log to file                                                       -->
		<log id="fileLog" logEvery="30000" fileName="ASF_Host_EG_UCED_Asym2.log" overwrite="false">
			<posterior idref="posterior"/>
			<prior idref="prior"/>
			<likelihood idref="likelihood"/>
			<parameter idref="treeModel.rootHeight"/>
			<parameter idref="exponential.popSize"/>
			<parameter idref="exponential.growthRate"/>
			<parameter idref="ac"/>
			<parameter idref="ag"/>
			<parameter idref="at"/>
			<parameter idref="cg"/>
			<parameter idref="gt"/>
			<parameter idref="frequencies"/>
			<parameter idref="alpha"/>
			<parameter idref="All_VP_CVR_Alignment_Red.uced.mean"/>
			<parameter idref="Host.clock.rate"/>
			<rateStatistic idref="All_VP_CVR_Alignment_Red.meanRate"/>
			<rateStatistic idref="All_VP_CVR_Alignment_Red.coefficientOfVariation"/>
			<rateCovarianceStatistic idref="All_VP_CVR_Alignment_Red.covariance"/>
			<rateStatistic idref="Host.meanRate"/>

			<!-- START Ancestral state reconstruction                                    -->

			<!-- END Ancestral state reconstruction                                      -->


			<!-- START Discrete Traits Model                                             -->
			<parameter idref="Host.rates"/>
			<parameter idref="Host.indicators"/>
			<sumStatistic idref="Host.nonZeroRates"/>

			<!-- END Discrete Traits Model                                               -->

			<treeLikelihood idref="treeLikelihood"/>
			<discretizedBranchRates idref="All_VP_CVR_Alignment_Red.branchRates"/>
			<strictClockBranchRates idref="Host.branchRates"/>

			<!-- START Discrete Traits Model                                             -->
			<markovJumpsTreeLikelihood idref="Host.treeLikelihood"/>

			<!-- END Discrete Traits Model                                               -->

			<coalescentLikelihood idref="coalescent"/>
		</log>

		<!-- START Discrete Traits Model                                             -->
		<log id="ASF_Host_EG_UCED_Asym2.HostrateMatrixLog" logEvery="30000" fileName="ASF_Host_EG_UCED_Asym2.Host.rates.log">
			<parameter idref="Host.rates"/>
			<parameter idref="Host.indicators"/>
			<sumStatistic idref="Host.nonZeroRates"/>
		</log>

		<!-- END Discrete Traits Model                                               -->


		<!-- write tree log to file                                                  -->
		<logTree id="treeFileLog" logEvery="30000" nexusFormat="true" fileName="ASF_Host_EG_UCED_Asym2.trees" sortTranslationTable="true">
			<treeModel idref="treeModel"/>
			<trait name="rate" tag="All_VP_CVR_Alignment_Red.rate">
				<discretizedBranchRates idref="All_VP_CVR_Alignment_Red.branchRates"/>
			</trait>
			<trait name="rate" tag="Host.rate">
				<strictClockBranchRates idref="Host.branchRates"/>
			</trait>
			<posterior idref="posterior"/>

			<!-- START Ancestral state reconstruction                                    -->
			<trait name="Host.states" tag="Host">
				<ancestralTreeLikelihood idref="Host.treeLikelihood"/>
			</trait>
			<!-- END Ancestral state reconstruction                                      -->

		</logTree>
	</mcmc>

	<!-- START Marginal Likelihood Estimator                                     -->

	<!-- Define marginal likelihood estimator (PS/SS) settings                   -->
	<marginalLikelihoodEstimator chainLength="1000000" pathSteps="100" pathScheme="betaquantile" alpha="0.3">
		<samplers>
			<mcmc idref="mcmc"/>
		</samplers>
		<pathLikelihood id="pathLikelihood">
			<source>
				<posterior idref="posterior"/>
			</source>
			<destination>
				<prior idref="prior"/>
			</destination>
		</pathLikelihood>
		<log id="MLELog" logEvery="1000" fileName="ASF_Host_EG_UCED_Asym2.mle.log">
			<pathLikelihood idref="pathLikelihood"/>
		</log>
	</marginalLikelihoodEstimator>

	<!-- Path sampling estimator from collected samples                          -->
	<pathSamplingAnalysis fileName="ASF_Host_EG_UCED_Asym2.mle.log">
		<likelihoodColumn name="pathLikelihood.delta"/>
		<thetaColumn name="pathLikelihood.theta"/>
	</pathSamplingAnalysis>

	<!-- Stepping-stone sampling estimator from collected samples                -->
	<steppingStoneSamplingAnalysis fileName="ASF_Host_EG_UCED_Asym2.mle.log">
		<likelihoodColumn name="pathLikelihood.delta"/>
		<thetaColumn name="pathLikelihood.theta"/>
	</steppingStoneSamplingAnalysis>

	<!-- END Marginal Likelihood Estimator                                       -->

	<report>
		<property name="timer">
			<mcmc idref="mcmc"/>
		</property>
	</report>
</beast>
